# Supplementary material for: Fructose-Asparagine Is a Primary Nutrient during Growth of Salmonella in the Inflamed Intestine
Source: PLoS Pathog. 2014 Jun 26;10(6):e1004209. doi: 10.1371/journal.ppat.1004209 (PMC4072780; doi:10.1371/journal.ppat.1004209)
Supplement: Dataset S1 — Transposon Site Hybridization data from germ-free mice and germ-free mice monoassociated with Enterobacter Cloacae. As explained more fully in the Materials and Methods, a normalized Log2 ratio of output/input hybridization intensity was determined for each replicate. Insertion mutants where the ORF is essential for survival were selected against, and thus yielded a negative ratio in the probes adjacent to the insertion point. Conversely, insertion mutants that were advantageous to growth in the output samples yielded a positive ratio. The average ratio for all probes and all replicates for each locus are shown in the spreadsheet for germ-free mice and germ-free mice monoassociated with Enterobacter cloacae. The difference column shows the difference of the ratios for that locus between the two mouse groups to facilitate the identification of differentially required genes. The spreadsheet has two tabs, one sorted by locus tag and one sorted by difference. (XLSX) [file ppat.1004209.s001.xlsx]

## Sheet: Sorted by Locustags
Locustag	Gene Symbol	Descrition	Germ Free AVG	E cloacae monoassociated AVG	Difference	Genome/Plasmid
STM14_0001	thrL	thr operon leader peptide	0.025	-0.0138	-0.0388	GENOME
STM14_0002	thrA	bifunctional aspartokinase I/homeserine dehydrogenase I	-0.1539	-0.4312	-0.2773	GENOME
STM14_0003	thrB	homoserine kinase	-0.0665	-0.5156	-0.4491	GENOME
STM14_0004	thrC	threonine synthase	-0.1631	-0.446	-0.2829	GENOME
STM14_0005	yaaA	hypothetical protein	-0.1513	-0.3921	-0.2408	GENOME
STM14_0006	yaaJ	putative alanine/glycine transport protein	-0.1422	-0.1905	-0.0483	GENOME
STM14_0007	talB	transaldolase B	-0.2822	-0.2839	-0.0017	GENOME
STM14_0008	mogA	molybdenum cofactor biosynthesis protein	-0.3958	-0.3881	0.0077	GENOME
STM14_0009	yaaH	hypothetical protein	-0.1147	0.0206	0.1353	GENOME
STM14_0010	htgA	hypothetical protein	-0.0516	0.1163	0.1679	GENOME
STM14_0011	yaaI	hypothetical protein	0.1079	0.0997	-0.0082	GENOME
STM14_0012	STM14_0012	hypothetical protein	0.1633	0.284	0.1207	GENOME
STM14_0013	dnaK	molecular chaperone DnaK	0.3048	0.3226	0.0178	GENOME
STM14_0014	dnaJ	chaperone protein DnaJ	0.3101	0.394	0.0838	GENOME
STM14_0015	STM14_0015	hypothetical protein	-0.2667	-0.0983	0.1683	GENOME
STM14_0016	STM14_0016	putative transcriptional regulator	-0.2148	-0.0749	0.14	GENOME
STM14_0017	STM14_0017	putative bacteriophage protein	-0.1729	-0.1303	0.0426	GENOME
STM14_0018	STM14_0018	hypothetical protein	0.0381	0.004	-0.0341	GENOME
STM14_0019	STM14_0019	hypothetical protein	-0.0257	0.3138	0.3394	GENOME
STM14_0020	STM14_0020	hypothetical protein	-0.2967	-0.0819	0.2148	GENOME
STM14_0021	STM14_0021	hypothetical protein	-0.5133	-0.175	0.3383	GENOME
STM14_0022	STM14_0022	putative exochitinase	0.0289	0.0717	0.0428	GENOME
STM14_0023	STM14_0023	putative hydroxymethyltransferase	-0.0139	-0.0069	0.007	GENOME
STM14_0024	STM14_0024	hypothetical protein	-0.3667	-0.1683	0.1983	GENOME
STM14_0025	STM14_0025	putative cytoplasmic protein	-0.0379	-0.0502	-0.0122	GENOME
STM14_0026	STM14_0026	hypothetical protein	0.0467	-0.0425	-0.0892	GENOME
STM14_0027	STM14_0027	hypothetical protein	0.1158	0.1931	0.0773	GENOME
STM14_0028	bcfA	fimbrial subunit	0.3148	0.2898	-0.0251	GENOME
STM14_0029	bcfB	fimbrial chaparone	0.0719	0.155	0.0831	GENOME
STM14_0030	bcfC	fimbrial usher	0.0657	0.089	0.0232	GENOME
STM14_0031	bcfD	fimbrial subunit	0.2192	0.445	0.2258	GENOME
STM14_0032	bcfE	fimbrial subunit	0.0481	0.1023	0.0542	GENOME
STM14_0033	bcfF	fimbrial subunit	0.0127	0.2873	0.2746	GENOME
STM14_0034	bcfG	fimbrial chaparone	0.086	0.1667	0.0807	GENOME
STM14_0035	bcfH	putative thiol-disulfide isomerase	-0.1207	-0.0032	0.1175	GENOME
STM14_0036	STM14_0036	hypothetical protein	-0.1233	-0.0509	0.0724	GENOME
STM14_0037	STM14_0037	putative transcriptional regulator	-0.2193	0.024	0.2433	GENOME
STM14_0038	STM14_0038	putative transcriptional regulator	-0.1412	0.0649	0.206	GENOME
STM14_0039	STM14_0039	putative transcriptional regulator	-0.2507	-0.1428	0.1079	GENOME
STM14_0040	STM14_0040	hypothetical protein	-0.2644	-0.1275	0.1369	GENOME
STM14_0041	STM14_0041	putative arylsulfatase	-0.0395	-0.0405	-0.001	GENOME
STM14_0042	STM14_0042	putative 5'-nucleotidase	0.0228	0.2473	0.2245	GENOME
STM14_0043	STM14_0043	putative outer membrane/exported protein	-0.1171	-0.0767	0.0404	GENOME
STM14_0044	STM14_0044	putative arylsulfatase	0.1275	0.3208	0.1933	GENOME
STM14_0045	STM14_0045	putative arylsulfatase regulator	0.1253	0.1307	0.0054	GENOME
STM14_0046	STM14_0046	putative cytoplasmic protein	-0.0645	-0.0352	0.0293	GENOME
STM14_0047	STM14_0047	putative arylsulfatase	-0.0128	0.0534	0.0661	GENOME
STM14_0048	nhaA	pH-dependent sodium/proton antiporter	-0.1525	-0.0128	0.1397	GENOME
STM14_0049	nhaR	transcriptional activator NhaR	-0.3598	-0.0576	0.3022	GENOME
STM14_0050	STM14_0050	putative glycosyl hydrolase	0.1346	0.2883	0.1537	GENOME
STM14_0051	STM14_0051	putative sodium galactoside symporter	0.0297	0.1547	0.125	GENOME
STM14_0052	rpsT	30S ribosomal protein S20	0	0.29	0.29	GENOME
STM14_0053	yaaY	putative cytoplasmic protein	0.175	0.5388	0.3638	GENOME
STM14_0054	ribF	bifunctional riboflavin kinase/FMN adenylyltransferase	-0.0267	0.1603	0.1869	GENOME
STM14_0055	ileS	isoleucyl-tRNA synthetase	0.0675	0.1939	0.1264	GENOME
STM14_0056	lspA	lipoprotein signal peptidase	-0.0428	0.1004	0.1432	GENOME
STM14_0057	STM14_0057	hypothetical protein	0.1883	0.3669	0.1785	GENOME
STM14_0058	slpA	FKBP-type peptidyl-prolyl cis-trans isomerase	-0.1092	-0.02	0.0892	GENOME
STM14_0059	ispH	4-hydroxy-3-methylbut-2-enyl diphosphate reductase	-0.2105	-0.0258	0.1848	GENOME
STM14_0060	STM14_0060	putative nitrite reductase	-0.1225	0.028	0.1505	GENOME
STM14_0061	rihC	ribonucleoside hydrolase RihC	-0.2765	-0.1693	0.1073	GENOME
STM14_0062	STM14_0062	putative transcriptional regulator	-0.1284	0.1695	0.2979	GENOME
STM14_0063	STM14_0063	putative transcriptional regulator	-0.048	0.0229	0.071	GENOME
STM14_0064	STM14_0064	putative oxalacetate decarboxylase subunit beta	-0.3883	-0.2238	0.1646	GENOME
STM14_0066	STM14_0066	oxaloacetate decarboxylase subunit gamma	-0.1922	-0.1067	0.0856	GENOME
STM14_0067	STM14_0067	putative citrate-sodium symporter	-0.1144	-0.0854	0.029	GENOME
STM14_0068	STM14_0068	hypothetical protein	-0.1389	-0.1608	-0.0219	GENOME
STM14_0069	citC2	putative citrate lyase synthetase	-0.2238	-0.1	0.1238	GENOME
STM14_0070	citD2	citrate lyase subunit gamma	-0.3906	-0.2579	0.1326	GENOME
STM14_0071	citE2	putative citrate lyase beta chain	-0.0888	-0.1907	-0.1019	GENOME
STM14_0072	citF2	putative citrate lyase alpha chain/citrate-ACP transferase	0.0195	0.0326	0.0131	GENOME
STM14_0073	citX2	putative cytoplasmic protein	-0.0433	-0.2575	-0.2142	GENOME
STM14_0074	citG2	triphosphoribosyl-dephospho-CoA synthase	-0.0646	-0.0492	0.0154	GENOME
STM14_0075	dapB	dihydrodipicolinate reductase	0.1091	-0.1225	-0.2316	GENOME
STM14_0076	STM14_0076	hypothetical protein	0.02	-0.1267	-0.1467	GENOME
STM14_0077	carA	carbamoyl phosphate synthase small subunit	-0.2318	-0.2031	0.0287	GENOME
STM14_0078	carB	carbamoyl phosphate synthase large subunit	0.0815	-0.0317	-0.1132	GENOME
STM14_0081	caiF	DNA-binding transcriptional activator CaiF	0.0089	-0.1625	-0.1714	GENOME
STM14_0082	caiE	carnitine operon protein CaiE	-0.0374	-0.043	-0.0057	GENOME
STM14_0083	caiD	carnitinyl-CoA dehydratase	0.1241	-0.1525	-0.2766	GENOME
STM14_0084	caiC	putative crotonobetaine/carnitine-CoA ligase	0.2119	0.108	-0.1038	GENOME
STM14_0085	caiB	crotonobetainyl-CoA:carnitine CoA-transferase	0.1375	0.3715	0.234	GENOME
STM14_0086	STM14_0086	hypothetical protein	0.13	0.3188	0.1888	GENOME
STM14_0087	caiA	crotonobetainyl-CoA dehydrogenase	0.1506	0.1673	0.0167	GENOME
STM14_0088	caiT	L-carnitine/gamma-butyrobetaine antiporter	0.1797	0.1466	-0.0331	GENOME
STM14_0089	STM14_0089	conserved hypothetical protein	-0.2789	-0.3229	-0.044	GENOME
STM14_0090	fixA	putative electron transfer flavoprotein FixA	0.1502	-0.0003	-0.1505	GENOME
STM14_0091	fixB	putative electron transfer flavoprotein FixB	0.2006	-0.2969	-0.4975	GENOME
STM14_0092	fixC	putative oxidoreductase FixC	-0.0305	-0.0513	-0.0207	GENOME
STM14_0093	fixX	putative ferredoxin	-0.0581	-0.0275	0.0306	GENOME
STM14_0094	yaaU	putative transport protein	-0.0868	-0.0706	0.0162	GENOME
STM14_0095	STM14_0095	putative outer membrane lipoprotein	-0.0867	-0.3142	-0.2275	GENOME
STM14_0096	STM14_0096	putative secreted protein	-0.0589	-0.1358	-0.0769	GENOME
STM14_0097	STM14_0097	hypothetical protein	-0.0056	-0.115	-0.1094	GENOME
STM14_0098	STM14_0098	putative secreted protein	-0.0957	-0.1346	-0.0389	GENOME
STM14_0099	STM14_0099	putative inner membrane protein	-0.2947	-0.1235	0.1712	GENOME
STM14_0100	STM14_0100	putative sulfatase	0.0352	0.1585	0.1233	GENOME
STM14_0101	STM14_0101	hypothetical protein	-0.1683	-0.0181	0.1502	GENOME
STM14_0102	STM14_0102	hypothetical protein	-0.1696	-0.0859	0.0836	GENOME
STM14_0103	yabF	glutathione-regulated potassium-efflux system ancillary protein KefF	0.0028	0.0477	0.0449	GENOME
STM14_0104	kefC	glutathione-regulated potassium-efflux system protein KefC	0.1367	0.0574	-0.0792	GENOME
STM14_0105	STM14_0105	hypothetical protein	0.1989	0.1242	-0.0747	GENOME
STM14_0106	folA	dihydrofolate reductase	0.0937	-0.0328	-0.1264	GENOME
STM14_0107	apaH	diadenosine tetraphosphatase	0.2084	0.2254	0.017	GENOME
STM14_0108	apaG	ApaG	0.381	0.412	0.031	GENOME
STM14_0109	ksgA	dimethyladenosine transferase	-0.1047	-0.0512	0.0535	GENOME
STM14_0110	pdxA_1	4-hydroxythreonine-4-phosphate dehydrogenase	-0.1202	0.0214	0.1415	GENOME
STM14_0111	surA	peptidyl-prolyl cis-trans isomerase SurA	-0.5897	-0.4054	0.1843	GENOME
STM14_0112	imp	organic solvent tolerance protein	0.0641	0.0621	-0.0019	GENOME
STM14_0113	STM14_0113	hypothetical protein	0.3042	0.0475	-0.2567	GENOME
STM14_0114	djlA	DNA-J like membrane chaperone protein	-0.1229	-0.1796	-0.0566	GENOME
STM14_0115	rluA	23S rRNA/tRNA pseudouridine synthase A	-0.0967	-0.5596	-0.463	GENOME
STM14_0116	hepA	ATP-dependent helicase HepA	-0.0261	0.028	0.0541	GENOME
STM14_0117	polB	DNA polymerase II	0.1156	0.0544	-0.0612	GENOME
STM14_0118	STM14_0118	putative secreted protein	-0.1729	-0.2167	-0.0438	GENOME
STM14_0119	STM14_0119	putative cytoplasmic protein	0.0487	0.1003	0.0516	GENOME
STM14_0120	araD	L-ribulose-5-phosphate 4-epimerase	0.0481	0.1094	0.0613	GENOME
STM14_0121	araA	L-arabinose isomerase	-0.0968	-0.3113	-0.2145	GENOME
STM14_0122	araB	ribulokinase	-0.182	-0.3678	-0.1858	GENOME
STM14_0123	araC	DNA-binding transcriptional regulator AraC	-0.1625	-0.1814	-0.019	GENOME
STM14_0124	yabI	hypothetical protein	-0.2671	-0.2127	0.0544	GENOME
STM14_0125	thiQ	thiamine transporter ATP-binding subunit	-0.1054	-0.1547	-0.0493	GENOME
STM14_0126	thiP	thiamine transporter membrane protein	-0.0879	-0.1609	-0.0729	GENOME
STM14_0127	tbpA	thiamine transporter substrate binding subunit	0.1206	-0.0232	-0.1438	GENOME
STM14_0128	STM14_0128	putative lipoprotein	0.2692	-0.0444	-0.3135	GENOME
STM14_0129	yabN	transcriptional regulator SgrR	-0.0894	-0.047	0.0424	GENOME
STM14_0130	STM14_0130	hypothetical protein	-0.1	0.005	0.105	GENOME
STM14_0131	leuD	isopropylmalate isomerase small subunit	-0.2298	-0.115	0.1148	GENOME
STM14_0132	leuC	isopropylmalate isomerase large subunit	-0.0612	-0.0016	0.0596	GENOME
STM14_0133	leuB	3-isopropylmalate dehydrogenase	-0.012	0.1385	0.1505	GENOME
STM14_0134	leuA	2-isopropylmalate synthase	-0.059	-0.0622	-0.0032	GENOME
STM14_0135	leuL	leu operon leader peptide	0.0833	0.0531	-0.0302	GENOME
STM14_0136	STM14_0136	hypothetical protein	0.2767	0.3513	0.0746	GENOME
STM14_0137	STM14_0137	hypothetical protein	-0.1527	-0.1465	0.0062	GENOME
STM14_0138	leuO	leucine transcriptional activator	-0.0567	-0.0718	-0.0152	GENOME
STM14_0139	ilvI	acetolactate synthase 3 catalytic subunit	-0.0206	-0.0678	-0.0472	GENOME
STM14_0140	ilvH	acetolactate synthase 3 regulatory subunit	-0.0343	-0.3335	-0.2992	GENOME
STM14_0141	STM14_0141	hypothetical protein	-0.1075	-0.4544	-0.3469	GENOME
STM14_0142	fruR	DNA-binding transcriptional regulator FruR	-0.2624	-0.3335	-0.0711	GENOME
STM14_0143	STM14_0143	hypothetical protein	0.2192	-0.0594	-0.2785	GENOME
STM14_0144	STM14_0144	hypothetical protein	-0.07	-0.03	0.04	GENOME
STM14_0145	yabB	cell division protein MraZ	-0.1544	0.0044	0.1589	GENOME
STM14_0146	mraW	S-adenosyl-methyltransferase MraW	-0.1557	-0.1359	0.0198	GENOME
STM14_0147	ftsL	cell division protein FtsL	-0.3308	-0.1744	0.1565	GENOME
STM14_0148	ftsI	division specific transpeptidase	-0.1834	-0.0765	0.1069	GENOME
STM14_0149	murE	UDP-N-acetylmuramoylalanyl-D-glutamate--2, 6-diaminopimelate ligase	-0.2115	-0.194	0.0175	GENOME
STM14_0150	murF	UDP-N-acetylmuramoyl-tripeptide--D-alanyl-D- alanine ligase	-0.128	-0.1082	0.0198	GENOME
STM14_0151	mraY	phospho-N-acetylmuramoyl-pentapeptide- transferase	-0.1257	-0.0312	0.0945	GENOME
STM14_0152	murD	UDP-N-acetylmuramoyl-L-alanyl-D-glutamate synthetase	-0.1189	-0.1479	-0.0289	GENOME
STM14_0153	ftsW	cell division protein FtsW	-0.1046	-0.1554	-0.0508	GENOME
STM14_0154	murG	N-acetylglucosaminyl transferase	-0.1005	-0.1801	-0.0797	GENOME
STM14_0155	murC	UDP-N-acetylmuramate--L-alanine ligase	-0.2717	-0.213	0.0587	GENOME
STM14_0156	ddl_2	D-alanine--D-alanine ligase	-0.0367	-0.2324	-0.1957	GENOME
STM14_0157	ftsQ	cell division protein FtsQ	-0.1832	-0.2186	-0.0355	GENOME
STM14_0158	ftsA	cell division protein FtsA	-0.1042	-0.0804	0.0238	GENOME
STM14_0159	ftsZ	cell division protein FtsZ	-0.2426	-0.1772	0.0655	GENOME
STM14_0160	lpxC	UDP-3-O-[3-hydroxymyristoyl] N-acetylglucosamine deacetylase	-0.0938	-0.1423	-0.0484	GENOME
STM14_0161	yacA	SecA regulator SecM	-0.2906	-0.3198	-0.0292	GENOME
STM14_0162	secA	preprotein translocase subunit SecA	-0.1459	-0.0446	0.1013	GENOME
STM14_0163	mutT	nucleoside triphosphate pyrophosphohydrolase	-0.103	-0.0392	0.0638	GENOME
STM14_0164	STM14_0164	pseudo	-0.15	-0.0269	0.1231	GENOME
STM14_0165	STM14_0165	putative transcriptional regulator, LysR family	-0.0722	0.0333	0.1056	GENOME
STM14_0166	yacG	zinc-binding protein	-0.0867	-0.2555	-0.1688	GENOME
STM14_0167	yacF	hypothetical protein	-0.1131	-0.2128	-0.0997	GENOME
STM14_0168	coaE	dephospho-CoA kinase	-0.1024	-0.0061	0.0963	GENOME
STM14_0169	guaC	guanosine 5'-monophosphate oxidoreductase	-0.143	-0.1921	-0.0491	GENOME
STM14_0170	hofC	type IV pilin biogenesis protein	-0.0713	-0.1256	-0.0543	GENOME
STM14_0171	hofB	hypothetical protein	-0.096	-0.1063	-0.0104	GENOME
STM14_0172	ppdD	putative major pilin subunit	-0.2512	-0.2093	0.0419	GENOME
STM14_0173	STM14_0173	hypothetical protein	0.135	-0.3883	-0.5233	GENOME
STM14_0174	nadC	quinolinate phosphoribosyltransferase	0.0207	-0.4118	-0.4325	GENOME
STM14_0175	ampD	N-acetyl-anhydromuranmyl-L-alanine amidase	-0.0028	-0.2954	-0.2926	GENOME
STM14_0176	ampE	regulatory protein AmpE	-0.1631	-0.2102	-0.047	GENOME
STM14_0177	STM14_0177	putative cytoplasmic protein	-0.1305	-0.1001	0.0304	GENOME
STM14_0178	STM14_0178	Na+/galactoside symporter	-0.0419	-0.076	-0.0341	GENOME
STM14_0179	STM14_0179	hypothetical protein	0.1542	-0.0419	-0.196	GENOME
STM14_0180	aroP	aromatic amino acid transporter	-0.1973	-0.2398	-0.0425	GENOME
STM14_0181	STM14_0181	hypothetical protein	0.0033	-0.34	-0.3433	GENOME
STM14_0182	pdhR	transcriptional regulator PdhR	-0.1604	-0.2983	-0.138	GENOME
STM14_0183	aceE	pyruvate dehydrogenase subunit E1	-0.1622	-0.1012	0.061	GENOME
STM14_0184	aceF	dihydrolipoamide acetyltransferase	-0.1626	-0.1728	-0.0102	GENOME
STM14_0185	lpdA	dihydrolipoamide dehydrogenase	-0.1024	0.0088	0.1113	GENOME
STM14_0186	STM14_0186	hypothetical protein	-0.0583	0.0756	0.134	GENOME
STM14_0187	STM14_0187	putative outer membrane protein	-0.1208	-0.075	0.0458	GENOME
STM14_0188	STM14_0188	putative periplasmic protein	-0.1465	-0.2436	-0.0971	GENOME
STM14_0189	yacH	pseudo	-0.0806	-0.4187	-0.3381	GENOME
STM14_0190	acnB	bifunctional aconitate hydratase 2/2-methylisocitrate dehydratase	-0.104	-0.0825	0.0216	GENOME
STM14_0191	STM14_0191	putative restriction endonuclease	-0.1474	-0.1193	0.0281	GENOME
STM14_0192	yacL	hypothetical protein	0.0659	-0.1608	-0.2268	GENOME
STM14_0193	kdgT	2-keto-3-deoxygluconate permease	-0.1262	-0.4421	-0.316	GENOME
STM14_0194	STM14_0194	putative inner membrane protein	-0.1508	-0.2628	-0.112	GENOME
STM14_0195	pdxA_2	4-hydroxythreonine-4-phosphate dehydrogenase 2	-0.1197	-0.1569	-0.0372	GENOME
STM14_0196	STM14_0196	putative transcriptional regulator	-0.3675	-0.2903	0.0772	GENOME
STM14_0197	speD	S-adenosylmethionine decarboxylase	-0.3581	-0.1755	0.1827	GENOME
STM14_0198	speE	spermidine synthase	-0.0337	0.0194	0.0531	GENOME
STM14_0199	yacC	putative periplasmic protein	0.1017	-0.2806	-0.3823	GENOME
STM14_0200	cueO	multicopper oxidase	-0.01	-0.2653	-0.2553	GENOME
STM14_0201	gcd	glucose dehydrogenase	-0.1441	-0.0401	0.104	GENOME
STM14_0202	hpt	hypoxanthine-guanine phosphoribosyltransferase	-0.1947	-0.1623	0.0324	GENOME
STM14_0203	yadF	carbonic anhydrase	-0.0808	0.125	0.2058	GENOME
STM14_0204	yadG	putative ABC-type multidrug transport system ATPase component	0.0268	-0.0429	-0.0697	GENOME
STM14_0205	yadH	putative transport protein	0.0275	0.0294	0.0019	GENOME
STM14_0206	stiH	putative fimbrial protein precurosr	-0.0795	-0.1741	-0.0945	GENOME
STM14_0207	stiC	putativie fimbrial usher	0.0075	-0.1129	-0.1204	GENOME
STM14_0208	stiB	putative fimbrial chaparone	0.2069	0.1257	-0.0812	GENOME
STM14_0209	stiA	putative fimbrial subunit	0.0603	-0.0238	-0.084	GENOME
STM14_0210	STM14_0210	hypothetical protein	-0.04	-0.2494	-0.2094	GENOME
STM14_0211	yadI	putative PTS enzyme	-0.0747	-0.31	-0.2353	GENOME
STM14_0212	yadE	putative xylanase/chitin deacetylase	-0.0695	-0.072	-0.0025	GENOME
STM14_0213	panD	aspartate alpha-decarboxylase	-0.133	-0.1389	-0.0059	GENOME
STM14_0214	panC	pantoate--beta-alanine ligase	-0.2485	-0.3444	-0.0959	GENOME
STM14_0215	STM14_0215	hypothetical protein	-0.165	-0.3325	-0.1675	GENOME
STM14_0216	panB	3-methyl-2-oxobutanoate hydroxymethyltransferase	-0.2389	-0.4233	-0.1844	GENOME
STM14_0217	folK	2-amino-4-hydroxy-6-hydroxymethyldihyropteridine pyrophosphokinase	-0.1645	-0.6445	-0.48	GENOME
STM14_0218	pcnB	poly(A) polymerase I	-0.2396	-0.5411	-0.3014	GENOME
STM14_0219	yadB	glutamyl-Q tRNA(Asp) synthetase	-0.2154	-0.2711	-0.0556	GENOME
STM14_0220	dksA	DnaK transcriptional regulator DksA	-0.2193	-0.0883	0.1311	GENOME
STM14_0221	sfsA	sugar fermentation stimulation protein A	-0.058	0.0382	0.0963	GENOME
STM14_0222	ligT	2'-5' RNA ligase	-0.0697	-0.4531	-0.3833	GENOME
STM14_0223	hrpB	ATP-dependent RNA helicase HrpB	-0.1427	-0.2271	-0.0844	GENOME
STM14_0224	STM14_0224	hypothetical protein	-0.0692	-0.0538	0.0154	GENOME
STM14_0225	STM14_0225	hypothetical protein	-0.0817	-0.0213	0.0604	GENOME
STM14_0226	mrcB	penicillin-binding protein 1b	-0.1782	-0.098	0.0802	GENOME
STM14_0227	STM14_0227	hypothetical protein	-0.285	-0.2056	0.0794	GENOME
STM14_0228	fhuA	ferrichrome outer membrane transporter	-0.0795	-0.0379	0.0415	GENOME
STM14_0229	fhuC	iron-hydroxamate transporter ATP-binding subunit	-0.2478	-0.3304	-0.0826	GENOME
STM14_0230	fhuD	iron-hydroxamate transporter substrate-binding subunit	-0.0993	-0.1042	-0.0049	GENOME
STM14_0231	fhuB	iron-hydroxamate transporter permease subunit	-0.4001	-0.2754	0.1247	GENOME
STM14_0232	STM14_0232	hypothetical protein	-0.1917	-0.0638	0.1279	GENOME
STM14_0233	STM14_0233	hypothetical protein	-0.1383	-0.2	-0.0617	GENOME
STM14_0234	stfA	putative fimbrial subunit	-0.1297	-0.101	0.0287	GENOME
STM14_0235	stfC	putative fimbrial outer membrane usher	-0.0122	-0.1919	-0.1796	GENOME
STM14_0236	stfD	putative periplasmic fimbrial chaperone	-0.0612	-0.291	-0.2299	GENOME
STM14_0237	stfE	putative minor fimbrial subunit	0.0427	0.0585	0.0158	GENOME
STM14_0238	stfF	putative minor fimbrial subunit	-0.1557	0.1138	0.2694	GENOME
STM14_0239	stfG	putative minor fimbrial subunit	-0.0867	0.0439	0.1305	GENOME
STM14_0240	STM14_0240	putative outer membrane protein	0.0207	0.105	0.0843	GENOME
STM14_0241	hemL	glutamate-1-semialdehyde aminotransferase	-0.1193	-0.1819	-0.0626	GENOME
STM14_0242	STM14_0242	hypothetical protein	-0.1807	-0.2375	-0.0568	GENOME
STM14_0243	yadQ	chloride channel protein	-0.1086	-0.0709	0.0377	GENOME
STM14_0244	yadR	iron-sulfur cluster insertion protein ErpA	-0.1604	0.0369	0.1973	GENOME
STM14_0245	yadS	hypothetical protein	-0.1002	-0.0466	0.0536	GENOME
STM14_0246	btuF	vitamin B12-transporter protein BtuF	0.0881	0.015	-0.0731	GENOME
STM14_0247	pfs	5'-methylthioadenosine/S-adenosylhomocysteine nucleosidase	-0.0942	-0.116	-0.0218	GENOME
STM14_0248	dgt	deoxyguanosinetriphosphate triphosphohydrolase	0.0763	0.0997	0.0233	GENOME
STM14_0249	htrA	serine endoprotease	-0.3487	-0.4745	-0.1257	GENOME
STM14_0250	cdaR	carbohydrate diacid transcriptional activator CdaR	-0.2337	-0.3308	-0.0971	GENOME
STM14_0251	yaeH	hypothetical protein	-0.093	-0.0188	0.0743	GENOME
STM14_0252	STM14_0252	pseudo	-0.1141	-0.0654	0.0487	GENOME
STM14_0253	dapD	2,3,4,5-tetrahydropyridine-2-carboxylate N-succinyltransferase	0.0502	0.0978	0.0476	GENOME
STM14_0254	glnD	PII uridylyl-transferase	-0.2077	-0.1591	0.0486	GENOME
STM14_0255	map	methionine aminopeptidase	-0.1625	-0.147	0.0155	GENOME
STM14_0256	STM14_0256	30S ribosomal protein S2	-0.1829	0.0925	0.2754	GENOME
STM14_0257	rpsB	30S ribosomal protein S2	-0.0452	0.0964	0.1416	GENOME
STM14_0258	tsf	elongation factor Ts	-0.0987	0.0221	0.1208	GENOME
STM14_0259	pyrH	uridylate kinase	-0.0856	-0.0295	0.0561	GENOME
STM14_0260	frr	ribosome recycling factor	-0.0672	-0.0306	0.0366	GENOME
STM14_0261	dxr	1-deoxy-D-xylulose 5-phosphate reductoisomerase	-0.2918	-0.3277	-0.0359	GENOME
STM14_0262	STM14_0262	hypothetical protein	-0.166	-0.204	-0.038	GENOME
STM14_0263	uppS	undecaprenyl pyrophosphate synthase	-0.1378	-0.1488	-0.0111	GENOME
STM14_0264	cdsA	CDP-diglyceride synthase	-0.1607	-0.1159	0.0448	GENOME
STM14_0265	yaeL	zinc metallopeptidase	-0.1248	-0.081	0.0438	GENOME
STM14_0266	yaeT	outer membrane protein assembly factor YaeT	-0.2121	-0.1549	0.0572	GENOME
STM14_0267	hlpA	periplasmic chaperone	-0.207	-0.0959	0.1111	GENOME
STM14_0268	lpxD	UDP-3-O-[3-hydroxymyristoyl] glucosamine N-acyltransferase	-0.1605	-0.1355	0.025	GENOME
STM14_0269	fabZ	(3R)-hydroxymyristoyl-ACP dehydratase	-0.2036	-0.2229	-0.0193	GENOME
STM14_0270	lpxA	UDP-N-acetylglucosamine acyltransferase	-0.0857	-0.0379	0.0478	GENOME
STM14_0271	lpxB	lipid-A-disaccharide synthase	-0.0257	-0.1688	-0.1431	GENOME
STM14_0272	rnhB	ribonuclease HII	0.0674	-0.1796	-0.2471	GENOME
STM14_0273	dnaE	DNA polymerase III subunit alpha	-0.1263	-0.0766	0.0496	GENOME
STM14_0274	accA	acetyl-CoA carboxylase carboxyltransferase subunit alpha	-0.1344	-0.1617	-0.0273	GENOME
STM14_0275	STM14_0275	putative endochitinase	-0.0754	-0.1847	-0.1093	GENOME
STM14_0276	ldcC	lysine decarboxylase 2	-0.0369	-0.064	-0.0271	GENOME
STM14_0277	yaeR	hypothetical protein	-0.277	-0.1378	0.1393	GENOME
STM14_0278	tilS	tRNA(Ile)-lysidine synthetase	-0.1099	-0.2162	-0.1063	GENOME
STM14_0279	rof	Rho-binding antiterminator	0.0761	0.0204	-0.0557	GENOME
STM14_0280	yaeP	hypothetical protein	0.1344	0.01	-0.1244	GENOME
STM14_0281	yaeQ	putative cytoplasmic protein	-0.0526	-0.2867	-0.2342	GENOME
STM14_0282	yaeJ	hypothetical protein	-0.0537	-0.296	-0.2423	GENOME
STM14_0283	cutF	pseudo	-0.1892	-0.1375	0.0517	GENOME
STM14_0284	proS	prolyl-tRNA synthetase	-0.0041	0.0489	0.053	GENOME
STM14_0285	yaeB	putative regulatory protein	0.0236	-0.2932	-0.3168	GENOME
STM14_0286	rcsF	outer membrane lipoprotein	0.1254	-0.0206	-0.146	GENOME
STM14_0287	metQ	DL-methionine transporter substrate-binding subunit	-0.1307	-0.4678	-0.337	GENOME
STM14_0288	yaeE	DL-methionine transporter permease subunit	-0.095	-0.2227	-0.1277	GENOME
STM14_0289	metN	DL-methionine transporter ATP-binding subunit	-0.3068	-0.4441	-0.1373	GENOME
STM14_0290	yaeD	D,D-heptose 1,7-bisphosphate phosphatase	-0.1331	-0.161	-0.028	GENOME
STM14_0291	STM14_0291	hypothetical protein	-0.2033	0.0188	0.2221	GENOME
STM14_0294	ileV	tRNA-Ile	-0.11	-0.0775	0.0325	GENOME
STM14_0297	rrlH	23S ribosomal RNA	-0.3283	-0.1625	0.1658	GENOME
STM14_0299	aspU	tRNA-Asp	-0.2333	-0.1863	0.0471	GENOME
STM14_0300	dkgB	2,5-diketo-D-gluconate reductase B	-0.0694	-0.08	-0.0106	GENOME
STM14_0301	yafC	putative transcriptional regulator	-0.053	-0.2859	-0.2329	GENOME
STM14_0302	STM14_0302	putative drug efflux protein	-0.1216	-0.2645	-0.1429	GENOME
STM14_0303	yafD	hypothetical protein	-0.0917	0.0288	0.1204	GENOME
STM14_0304	yafE	putative methyltransferase	-0.031	-0.1617	-0.1307	GENOME
STM14_0305	dniR	membrane-bound lytic murein transglycosylase D	-0.1127	-0.2825	-0.1698	GENOME
STM14_0306	gloB	hydroxyacylglutathione hydrolase	-0.0988	-0.3113	-0.2125	GENOME
STM14_0307	yafS	putative SAM-dependent methyltransferase	0.0162	-0.095	-0.1112	GENOME
STM14_0308	rnhA	ribonuclease H	0.041	-0.2375	-0.2785	GENOME
STM14_0309	dnaQ	DNA polymerase III subunit epsilon	-0.1094	-0.0244	0.085	GENOME
STM14_0310	STM14_0310	hypothetical protein	-0.1078	-0.2317	-0.1239	GENOME
STM14_0311	aspV	tRNA-Asp	-0.2533	-0.39	-0.1367	GENOME
STM14_0312	STM14_0312	hypothetical protein	-0.3017	-0.1888	0.1129	GENOME
STM14_0313	STM14_0313	putative cytoplasmic protein	-0.0935	-0.1269	-0.0334	GENOME
STM14_0314	STM14_0314	putative cytoplasmic protein	-0.2791	-0.0869	0.1922	GENOME
STM14_0315	STM14_0315	putative cytoplasmic protein	0.0241	-0.1809	-0.205	GENOME
STM14_0316	STM14_0316	putative cytoplasmic protein	0.1456	-0.0079	-0.1535	GENOME
STM14_0317	STM14_0317	putative cytoplasmic protein	0.0361	-0.0879	-0.124	GENOME
STM14_0318	STM14_0318	putative cytoplasmic protein	0.1011	-0.0088	-0.1099	GENOME
STM14_0319	STM14_0319	putative chaperone ATPase	0.0812	-0.024	-0.1053	GENOME
STM14_0320	STM14_0320	putative cytoplasmic protein	-0.0326	-0.1081	-0.0755	GENOME
STM14_0321	STM14_0321	putative cytoplasmic protein	0.0079	0.0315	0.0235	GENOME
STM14_0322	STM14_0322	invasol SirA	-0.0578	0.0725	0.1303	GENOME
STM14_0323	STM14_0323	putative cytoplasmic protein	-0.1327	0.106	0.2387	GENOME
STM14_0324	STM14_0324	putative cytoplasmic protein	-0.0133	-0.145	-0.1317	GENOME
STM14_0325	STM14_0325	putative cytoplasmic protein	-0.1453	-0.1175	0.0278	GENOME
STM14_0326	STM14_0326	putative periplasmic protein	-0.14	0.0122	0.1522	GENOME
STM14_0327	STM14_0327	putative cytoplasmic protein	0.1333	0.13	-0.0033	GENOME
STM14_0328	STM14_0328	putative outer membrane lipoprotein	0.1629	0.335	0.1721	GENOME
STM14_0329	STM14_0329	putative cytoplasmic protein	0.2693	0.439	0.1697	GENOME
STM14_0330	STM14_0330	hypothetical protein	0.2185	0.3211	0.1026	GENOME
STM14_0331	STM14_0331	putative inner membrane protein	0.0109	0.0171	0.0062	GENOME
STM14_0332	STM14_0332	putative Shiga-like toxin A subunit	-0.0907	-0.1513	-0.0606	GENOME
STM14_0333	STM14_0333	putative inner membrane protein	0.1087	0.0617	-0.0471	GENOME
STM14_0334	STM14_0334	putative cytoplasmic protein	-0.0288	0.0903	0.1191	GENOME
STM14_0335	STM14_0335	putative periplasmic protein	0.023	0.2068	0.1838	GENOME
STM14_0336	STM14_0336	putative cytoplasmic protein	0.1115	0.1195	0.008	GENOME
STM14_0337	STM14_0337	hypothetical protein	0.0544	0.1042	0.0497	GENOME
STM14_0338	STM14_0338	putative cytoplasmic protein	0.123	0.1348	0.0117	GENOME
STM14_0339	STM14_0339	putative cytoplasmic protein	0.1217	0.1035	-0.0181	GENOME
STM14_0340	STM14_0340	putative RHS-like protein	0.2284	0.3027	0.0744	GENOME
STM14_0341	STM14_0341	putative RHS-like protein	-0.0711	0.105	0.1761	GENOME
STM14_0342	STM14_0342	putative cytoplasmic protein	-0.197	-0.0286	0.1684	GENOME
STM14_0343	STM14_0343	hypothetical protein	-0.0278	-0.035	-0.0072	GENOME
STM14_0344	STM14_0344	hypothetical protein	-0.1467	-0.0269	0.1198	GENOME
STM14_0345	STM14_0345	putative cytoplasmic protein	-0.2117	-0.039	0.1727	GENOME
STM14_0346	STM14_0346	hypothetical protein	-0.1217	-0.0425	0.0792	GENOME
STM14_0347	STM14_0347		-0.1489	-0.0067	0.1422	GENOME
STM14_0348	STM14_0348	putative cytoplasmic protein	-0.2072	-0.0221	0.1851	GENOME
STM14_0349	STM14_0349		-0.0905	0.2039	0.2944	GENOME
STM14_0350	STM14_0350	putative transposase	-0.0522	0.04	0.0922	GENOME
STM14_0352	safA	putative outer membrane protein	-0.0661	0.171	0.2372	GENOME
STM14_0353	safB	putative fimbrial assembly chaparone	0.0179	0.1583	0.1404	GENOME
STM14_0354	safC	putative fimbrial usher	0.2579	0.2922	0.0343	GENOME
STM14_0355	safD	putative fimbrial subunit	0.0561	0.135	0.0789	GENOME
STM14_0356	ybeJ	putative xylanase/chitin deacetylase	0.0465	0.2129	0.1664	GENOME
STM14_0357	STM14_0357	hypothetical protein	-0.0194	0.1163	0.1357	GENOME
STM14_0358	sinR	transcriptional regulator	-0.1667	-0.0599	0.1068	GENOME
STM14_0359	STM14_0359	putative cytoplasmic protein	-0.1194	0.0675	0.1869	GENOME
STM14_0360	STM14_0360	SapA-like protein	0.0856	0.2994	0.2138	GENOME
STM14_0361	STM14_0361	hypothetical protein	-0.0478	0.1592	0.2069	GENOME
STM14_0362	STM14_0362	VirG-like protein	0.1154	0.3119	0.1965	GENOME
STM14_0364	yafV	hypothetical protein	0.0284	-0.045	-0.0734	GENOME
STM14_0365	fadE	acyl-CoA dehydrogenase	0.1383	0.2139	0.0756	GENOME
STM14_0366	gmhA	phosphoheptose isomerase	0.3708	0.5115	0.1408	GENOME
STM14_0367	yafJ	putative glutamine amidotransferase	-0.0213	-0.1283	-0.107	GENOME
STM14_0368	yafK	putative periplasmic protein	-0.0098	-0.2608	-0.251	GENOME
STM14_0369	dinP	DNA polymerase IV	0.2173	0.1435	-0.0738	GENOME
STM14_0370	STM14_0370	pseudo	0.1233	0.1052	-0.0181	GENOME
STM14_0371	prfH	peptide chain release factor-like protein	0.0829	0.2438	0.1609	GENOME
STM14_0372	pepD	aminoacyl-histidine dipeptidase	0.0272	-0.0602	-0.0874	GENOME
STM14_0373	gpt	xanthine-guanine phosphoribosyltransferase	0.2803	0.175	-0.1053	GENOME
STM14_0374	frsA	fermentation/respiration switch protein	-0.526	-0.0928	0.4332	GENOME
STM14_0375	crl	DNA-binding transcriptional regulator Crl	0.1247	0.3398	0.2151	GENOME
STM14_0376	phoE	outer membrane phosphoporin protein E	0.0339	0.0686	0.0347	GENOME
STM14_0377	STM14_0377	conserved hypothetical protein	0.1975	0.2056	0.0081	GENOME
STM14_0378	proB	gamma-glutamyl kinase	-0.2157	-0.0017	0.214	GENOME
STM14_0379	proA	gamma-glutamyl phosphate reductase	0.1111	0.1786	0.0675	GENOME
STM14_0380	thrW	tRNA-Thr	0.1917	0.4013	0.2096	GENOME
STM14_0381	STM14_0381	IS3 transposase	0.3933	0.4863	0.0929	GENOME
STM14_0382	STM14_0382	pseudo	0.2675	0.3331	0.0656	GENOME
STM14_0383	STM14_0383	putative cytoplasmic protein	0.2163	0.3572	0.1409	GENOME
STM14_0384	STM14_0384	putative permease	-0.0975	-0.0952	0.0023	GENOME
STM14_0385	STM14_0385	isopropylmalate isomerase large subunit	-0.0308	-0.1322	-0.1014	GENOME
STM14_0386	STM14_0386	putative 3-isopropylmalate isomerase	0.1312	0.1363	0.0051	GENOME
STM14_0387	STM14_0387	putative fumarylacetoacetate hydrolase	-0.0519	0.0804	0.1323	GENOME
STM14_0388	STM14_0388	putative hydrolase/acyltransferase	0.1825	0.5004	0.3179	GENOME
STM14_0389	STM14_0389	putative transcriptional regulator	-0.1918	-0.0744	0.1175	GENOME
STM14_0390	STM14_0390	putative cytoplasmic protein	-0.1128	0.0092	0.1219	GENOME
STM14_0391	STM14_0391	putative outer membrane protein	-0.0296	0.0444	0.0741	GENOME
STM14_0392	stbE	putative fimbrial chaparone	-0.1544	-0.042	0.1123	GENOME
STM14_0393	stbD	putative fimbrial usher	0.0396	0.1415	0.1019	GENOME
STM14_0394	stbC	putative fimbrial usher	0.0965	0.2068	0.1103	GENOME
STM14_0395	stbB	putative fimbrial chaperone	0.118	0.3528	0.2348	GENOME
STM14_0396	stbA	putative fimbrial major subunit	-0.1236	0.1207	0.2443	GENOME
STM14_0397	STM14_0397	hypothetical protein	0.19	0.5717	0.3817	GENOME
STM14_0398	STM14_0398	putative inner membrane protein	-0.0819	0.1406	0.2225	GENOME
STM14_0399	STM14_0399	putative periplasmic protein	0.0883	0.3755	0.2872	GENOME
STM14_0400	STM14_0400	hypothetical protein	-0.0328	0.0842	0.1171	GENOME
STM14_0401	STM14_0401	putative response regulator	-0.0613	0.0602	0.1215	GENOME
STM14_0402	STM14_0402	putative inner membrane protein	0.1843	0.4475	0.2632	GENOME
STM14_0403	STM14_0403	hypothetical protein	-0.0389	0.3133	0.3522	GENOME
STM14_0404	STM14_0404	putative outer membrane protein	-0.1531	0.2065	0.3595	GENOME
STM14_0405	STM14_0405	putative response regulator	-0.1795	0.0829	0.2624	GENOME
STM14_0406	STM14_0406	putative inner membrane protein	-0.1111	0.1408	0.2519	GENOME
STM14_0407	STM14_0407	putative outer membrane lipoprotein	-0.0817	0.0516	0.1332	GENOME
STM14_0408	STM14_0408	outer membrane efflux-like protein	0.1863	0.0573	-0.1291	GENOME
STM14_0409	STM14_0409	putative cation efflux system protein	0.0298	-0.1088	-0.1386	GENOME
STM14_0410	STM14_0410	putative cation efflux pump	0.0971	0.1625	0.0654	GENOME
STM14_0411	STM14_0411	hypothetical protein	-0.075	0.1575	0.2325	GENOME
STM14_0412	STM14_0412	putative cation transport ATPase	-0.019	0.0122	0.0312	GENOME
STM14_0413	STM14_0413	putative transcriptional regulator	-0.234	-0.0505	0.1835	GENOME
STM14_0414	STM14_0414	putative copper chaperone	0.12	0.2	0.08	GENOME
STM14_0415	STM14_0415	putative metal-binding transport protein	-0.1442	-0.0469	0.0973	GENOME
STM14_0416	STM14_0416	putative inner membrane protein	0.0964	0.2912	0.1947	GENOME
STM14_0417	mod	DNA methylase	-0.0203	0.4208	0.4411	GENOME
STM14_0418	res	DNA restriction enzyme	-0.0351	0.0745	0.1096	GENOME
STM14_0419	STM14_0419	hypothetical protein	-0.2775	-0.0269	0.2506	GENOME
STM14_0420	STM14_0420	hypothetical protein	-0.2756	-0.0667	0.2089	GENOME
STM14_0421	STM14_0421	putative cytoplasmic protein	-0.3911	0.005	0.3961	GENOME
STM14_0422	STM14_0422	cytochrome BD2 subunit I	-0.0461	-0.0696	-0.0236	GENOME
STM14_0423	STM14_0423	cytochrome BD2 subunit II	0.0292	0.0045	-0.0247	GENOME
STM14_0424	STM14_0424	putative cytoplasmic protein	0.0689	-0.1258	-0.1947	GENOME
STM14_0425	STM14_0425	putative transcriptional regulator	0.0429	-0.0132	-0.0561	GENOME
STM14_0426	foxA	ferrioxamine receptor	0.0539	0.1046	0.0508	GENOME
STM14_0427	yahN	putative transport protein	0.1269	-0.0613	-0.1883	GENOME
STM14_0428	yahO	hypothetical protein	-0.0972	-0.0608	0.0364	GENOME
STM14_0429	prpR	prp operon regulator	-0.0663	-0.1421	-0.0759	GENOME
STM14_0430	STM14_0430	hypothetical protein	-0.0083	0.18	0.1883	GENOME
STM14_0431	prpB	2-methylisocitrate lyase	0.0102	0.1886	0.1784	GENOME
STM14_0432	prpC	methylcitrate synthase	0.1086	0.054	-0.0547	GENOME
STM14_0433	prpD	2-methylcitrate dehydratase	0.1084	0.093	-0.0154	GENOME
STM14_0434	prpE	propionyl-CoA synthetase	0.0245	-0.0051	-0.0296	GENOME
STM14_0435	hemB	delta-aminolevulinic acid dehydratase	-0.1115	-0.1551	-0.0436	GENOME
STM14_0436	STM14_0436	hypothetical protein	-0.2433	-0.0775	0.1658	GENOME
STM14_0437	STM14_0437	hypothetical protein	-0.2478	-0.0858	0.1619	GENOME
STM14_0438	yaiU	flagellar protein	0.1642	0.3442	0.18	GENOME
STM14_0439	yaiV	putative DNA-binding transcriptional regulator	0.1498	0.175	0.0252	GENOME
STM14_0440	ampH	beta-lactamase/D-alanine carboxypeptidase	-0.0227	-0.0651	-0.0424	GENOME
STM14_0441	STM14_0441	hypothetical protein	-0.1525	0.0306	0.1831	GENOME
STM14_0442	STM14_0442	conserved hypothetical protein	-0.0207	-0.0165	0.0042	GENOME
STM14_0443	sbmA	transport protein	0.1123	0.2608	0.1485	GENOME
STM14_0444	yaiW	putative outer membrane lipoprotein	0.2117	0.3744	0.1628	GENOME
STM14_0445	yaiY	putative inner membrane protein	0.1258	0.2716	0.1457	GENOME
STM14_0446	STM14_0446	hypothetical protein	0.0158	0.3575	0.3417	GENOME
STM14_0447	yaiZ	putative inner membrane protein	-0.0433	0.375	0.4183	GENOME
STM14_0448	ddl_1	D-alanyl-alanine synthetase A	0.1403	0.1822	0.0419	GENOME
STM14_0449	STM14_0449	putative inner membrane protein	0.2305	-0.0437	-0.2742	GENOME
STM14_0450	STM14_0450	putative permease	0.0761	0.05	-0.0261	GENOME
STM14_0451	STM14_0451	hypothetical protein	0.0678	0.1767	0.1089	GENOME
STM14_0452	yaiB	hypothetical protein	0.04	0.0433	0.0033	GENOME
STM14_0453	STM14_0453	hypothetical protein	-0.0633	0.0263	0.0896	GENOME
STM14_0454	psiF	hypothetical protein	-0.04	-0.0056	0.0344	GENOME
STM14_0455	yaiC	diguanylate cyclase AdrA	0.0106	-0.0493	-0.0599	GENOME
STM14_0456	proC	pyrroline-5-carboxylate reductase	0.1691	0.167	-0.0021	GENOME
STM14_0457	STM14_0457	hypothetical protein	0.2533	0.1117	-0.1417	GENOME
STM14_0458	yaiI	hypothetical protein	0.012	0.2148	0.2028	GENOME
STM14_0459	aroL	shikimate kinase II	-0.1133	-0.0475	0.0658	GENOME
STM14_0460	yaiA	hypothetical protein	-0.0133	0.124	0.1373	GENOME
STM14_0461	aroM	hypothetical protein	-0.0155	-0.3709	-0.3554	GENOME
STM14_0462	yaiE	hypothetical protein	0.0304	-0.0328	-0.0632	GENOME
STM14_0463	rdgC	recombination associated protein	-0.1539	-0.214	-0.0601	GENOME
STM14_0464	STM14_0464	hypothetical protein	-0.4375	-0.085	0.3525	GENOME
STM14_0465	yajF	fructokinase	-0.088	-0.0594	0.0285	GENOME
STM14_0466	araJ	protein AraJ	0.0043	-0.0573	-0.0616	GENOME
STM14_0467	sbcC	exonuclease subunit SbcC	-0.1035	-0.3307	-0.2272	GENOME
STM14_0468	sbcD	exonuclease subunit SbcD	0.0748	-0.0173	-0.0921	GENOME
STM14_0469	STM14_0469	hypothetical protein	-0.27	-0.0638	0.2063	GENOME
STM14_0470	phoB	transcriptional regulator PhoB	-0.5843	-0.1652	0.4191	GENOME
STM14_0471	phoR	phosphate regulon sensor protein	-0.4049	-0.1949	0.21	GENOME
STM14_0472	STM14_0472	hypothetical protein	-0.2825	-0.1894	0.0931	GENOME
STM14_0473	brnQ	branched-chain amino acid transporter	-0.3787	-0.3638	0.0149	GENOME
STM14_0474	proY	putative proline-specific permease	-0.2541	-0.1655	0.0886	GENOME
STM14_0475	malZ	maltodextrin glucosidase	-0.0254	-0.0811	-0.0556	GENOME
STM14_0476	STM14_0476	putative thiol-alkyl hydroperoxide reductase	0.0402	-0.0118	-0.052	GENOME
STM14_0477	yajB	acyl carrier protein phosphodiesterase	-0.0394	0.1673	0.2067	GENOME
STM14_0478	queA	S-adenosylmethionine:tRNA ribosyltransferase-isomerase	-0.1557	-0.1408	0.0149	GENOME
STM14_0479	STM14_0479	DNA metabolism protein	-0.0417	-0.1113	-0.0696	GENOME
STM14_0480	tgt	queuine tRNA-ribosyltransferase	-0.4332	-0.319	0.1142	GENOME
STM14_0481	yajC	preprotein translocase subunit YajC	-0.5063	-0.4913	0.015	GENOME
STM14_0482	secD	preprotein translocase subunit SecD	-0.1024	-0.0417	0.0607	GENOME
STM14_0483	secF	preprotein translocase subunit SecF	0.0268	0.0345	0.0076	GENOME
STM14_0484	STM14_0484	hypothetical protein	-0.1892	-0.1544	0.0348	GENOME
STM14_0485	STM14_0485	putative regulatory protein	-0.0252	-0.1302	-0.1049	GENOME
STM14_0486	yajD	hypothetical protein	-0.0179	-0.0759	-0.058	GENOME
STM14_0487	STM14_0487	hypothetical protein	-0.0289	-0.1279	-0.099	GENOME
STM14_0488	STM14_0488		-0.0139	-0.105	-0.0911	GENOME
STM14_0489	tsx	nucleoside channel	-0.0088	-0.0673	-0.0585	GENOME
STM14_0490	yajI	hypothetical protein	-0.1111	-0.1452	-0.0341	GENOME
STM14_0491	STM14_0491	hypothetical protein	-0.2992	-0.3763	-0.0771	GENOME
STM14_0492	ybaD	transcriptional regulator NrdR	-0.289	-0.3403	-0.0513	GENOME
STM14_0493	ribD	bifunctional diaminohydroxyphosphoribosylaminopyrimidine deaminase/5-amino-6-(5-phosphoribosylamino)uracil reductase	-0.1014	-0.12	-0.0186	GENOME
STM14_0494	ribH	riboflavin synthase subunit beta	-0.0881	-0.055	0.0331	GENOME
STM14_0495	nusB	transcription antitermination protein NusB	-0.159	-0.069	0.09	GENOME
STM14_0496	thiL	thiamine monophosphate kinase	-0.1927	-0.1874	0.0053	GENOME
STM14_0497	pgpA	phosphatidylglycerophosphatase A	-0.1086	-0.2404	-0.1318	GENOME
STM14_0498	STM14_0498	hypothetical protein	-0.139	-0.2639	-0.1249	GENOME
STM14_0499	yajO	putative oxidoreductase	-0.3545	-0.3298	0.0247	GENOME
STM14_0500	dxs	1-deoxy-D-xylulose-5-phosphate synthase	-0.1118	-0.1148	-0.0029	GENOME
STM14_0501	ispA	geranyltranstransferase	-0.0727	-0.1001	-0.0275	GENOME
STM14_0502	xseB	exodeoxyribonuclease VII small subunit	-0.0205	0.0114	0.0319	GENOME
STM14_0503	thiI	thiamine biosynthesis protein ThiI	-0.2791	-0.2092	0.0699	GENOME
STM14_0504	phnV	2-aminoethylphosphonate transporter	-0.0308	-0.2244	-0.1935	GENOME
STM14_0505	phnU	2-aminoethylphosphonate transporter	-0.0676	-0.1292	-0.0616	GENOME
STM14_0506	phnT	2-aminoethylphosphonate transporter	-0.1822	-0.1898	-0.0076	GENOME
STM14_0507	phnS	2-aminoethylphosphonate transporter	-0.0109	-0.1349	-0.124	GENOME
STM14_0508	phnR	2-aminoethylphosphonate transport protein	0.0802	0.023	-0.0572	GENOME
STM14_0509	STM14_0509	hypothetical protein	0.1867	0.0767	-0.11	GENOME
STM14_0510	phnW	2-aminoethylphosphonate--pyruvate transaminase	-0.0994	-0.0715	0.0279	GENOME
STM14_0511	phnX	phosphonoacetaldehyde hydrolase	0.0857	-0.2526	-0.3384	GENOME
STM14_0512	thiJ	hypothetical protein	-0.1028	0.0558	0.1586	GENOME
STM14_0513	apbA	2-dehydropantoate 2-reductase	0.1125	0.2303	0.1177	GENOME
STM14_0514	yajQ	nucleotide-binding protein	0.0042	-0.0359	-0.0402	GENOME
STM14_0515	yajR	putative transport protein	0.0911	0.1497	0.0587	GENOME
STM14_0516	STM14_0516		-0.14	-0.0758	0.0642	GENOME
STM14_0517	STM14_0517	putative periplasmic protein	-0.0014	-0.014	-0.0126	GENOME
STM14_0518	STM14_0518	TPR repeat-containing protein	-0.0517	0.0486	0.1003	GENOME
STM14_0519	cyoE	protoheme IX farnesyltransferase	0.0461	0.1574	0.1113	GENOME
STM14_0520	cyoD	cytochrome o ubiquinol oxidase subunit IV	-0.1071	-0.0125	0.0946	GENOME
STM14_0521	cyoC	cytochrome o ubiquinol oxidase subunit III	-0.1567	0.1058	0.2625	GENOME
STM14_0522	cyoB	cytochrome o ubiquinol oxidase subunit I	0.1173	0.2734	0.1561	GENOME
STM14_0523	cyoA	cytochrome o ubiquinol oxidase subunit II	0.0686	0.1479	0.0793	GENOME
STM14_0524	ampG	muropeptide transporter	0.1748	0.0331	-0.1418	GENOME
STM14_0525	yajG	hypothetical protein	-0.0167	-0.0875	-0.0708	GENOME
STM14_0526	STM14_0526	hypothetical protein	0.0328	-0.1929	-0.2257	GENOME
STM14_0527	bolA	transcriptional regulator BolA	-0.0776	0.0321	0.1098	GENOME
STM14_0528	STM14_0528	hypothetical protein	0.1475	-0.0394	-0.1869	GENOME
STM14_0529	tig	trigger factor	0.0209	-0.0656	-0.0864	GENOME
STM14_0530	clpP	ATP-dependent Clp protease proteolytic subunit	-0.0421	0.0413	0.0834	GENOME
STM14_0531	STM14_0531	hypothetical protein	-0.0492	0.0006	0.0498	GENOME
STM14_0532	clpX	ATP-dependent protease ATP-binding subunit	-0.1481	-0.0762	0.0719	GENOME
STM14_0533	lon	DNA-binding ATP-dependent protease La	-0.1062	-0.1454	-0.0391	GENOME
STM14_0534	hupB	transcriptional regulator HU subunit beta	0.2052	-0.2204	-0.4256	GENOME
STM14_0535	cypD	peptidyl-prolyl cis-trans isomerase (rotamase D)	-0.1291	-0.2549	-0.1258	GENOME
STM14_0536	STM14_0536	hypothetical protein	-0.297	-0.195	0.102	GENOME
STM14_0537	ybaV	putative DNA uptake protein	-0.0144	-0.0247	-0.0103	GENOME
STM14_0538	ybaW	putative esterase	-0.2483	-0.0068	0.2416	GENOME
STM14_0539	ybaX	queuosine biosynthesis protein QueC	-0.2689	-0.1872	0.0817	GENOME
STM14_0540	ybaE	putative ABC transporter periplasmic binding protein	-0.1468	-0.2069	-0.0601	GENOME
STM14_0541	cof	putative hydrolase	-0.0555	-0.1405	-0.085	GENOME
STM14_0542	STM14_0542	putative cysteine synthase/cystathionine beta-synthase	-0.1105	0.0545	0.165	GENOME
STM14_0543	ybaO	putative transcriptional regulator	0.0079	0.2269	0.219	GENOME
STM14_0544	mdlA	putative multidrug transporter membrane\ATP-binding component	0.086	-0.0441	-0.1302	GENOME
STM14_0545	mdlB	putative multidrug transporter membrane\ATP-binding component	-0.1158	-0.0819	0.0339	GENOME
STM14_0546	glnK	nitrogen regulatory protein P-II 2	0.1375	0.255	0.1175	GENOME
STM14_0547	amtB	ammonium transporter	0.0821	0.0692	-0.0129	GENOME
STM14_0548	tesB	acyl-CoA thioesterase II	0.0743	-0.2238	-0.298	GENOME
STM14_0549	ybaY	hypothetical protein	0.1354	0.3394	0.204	GENOME
STM14_0550	ybaZ	putative methyltransferase	0.1	-0.1839	-0.2839	GENOME
STM14_0551	ffs	4.5S ribosomal RNA	0.1433	0.1438	0.0004	GENOME
STM14_0552	ylaB	hypothetical protein	-0.1032	-0.064	0.0392	GENOME
STM14_0553	rpmE2	50S ribosomal protein L31 type B	-0.0761	-0.1017	-0.0256	GENOME
STM14_0554	rpmJ_1	50S ribosomal protein L36	-0.0227	0.0285	0.0512	GENOME
STM14_0555	ylaC	putative inner membrane protein	0.0941	0.0208	-0.0732	GENOME
STM14_0556	maa	maltose O-acetyltransferase	-0.1647	-0.0694	0.0953	GENOME
STM14_0557	hha	hemolysin expression-modulating protein	-0.3024	-0.3789	-0.0765	GENOME
STM14_0558	ybaJ	hypothetical protein	-0.1956	-0.0106	0.185	GENOME
STM14_0559	acrB	acridine efflux pump	-0.6204	-0.4919	0.1285	GENOME
STM14_0560	acrA	acridine efflux pump	-0.1826	-0.0618	0.1209	GENOME
STM14_0561	acrR	DNA-binding transcriptional repressor AcrR	-0.0271	0.0055	0.0327	GENOME
STM14_0562	STM14_0562	hypothetical protein	-0.07	0.0944	0.1644	GENOME
STM14_0563	aefA	potassium efflux protein KefA	-0.0627	-0.283	-0.2203	GENOME
STM14_0564	STM14_0564	putative transposase	-0.1125	-0.2041	-0.0916	GENOME
STM14_0565	ybaM	hypothetical protein	-0.0325	0.0669	0.0994	GENOME
STM14_0566	priC	primosomal replication protein N''	0.1094	0.1217	0.0122	GENOME
STM14_0567	ybaN	hypothetical protein	-0.1426	-0.3033	-0.1607	GENOME
STM14_0568	apt	adenine phosphoribosyltransferase	-0.0731	-0.0202	0.0529	GENOME
STM14_0569	dnaX	DNA polymerase III subunits gamma and tau	-0.0437	-0.0585	-0.0148	GENOME
STM14_0570	ybaB	hypothetical protein	-0.3592	-0.5122	-0.153	GENOME
STM14_0571	recR	recombination protein RecR	-0.289	-0.4975	-0.2085	GENOME
STM14_0572	htpG	heat shock protein 90	0.4782	0.3755	-0.1026	GENOME
STM14_0573	STM14_0573	hypothetical protein	0.1111	0.0083	-0.1028	GENOME
STM14_0574	adk	adenylate kinase	0.0448	0.1155	0.0708	GENOME
STM14_0575	STM14_0575	hypothetical protein	-0.0272	-0.1021	-0.0749	GENOME
STM14_0576	hemH	ferrochelatase	-0.0158	-0.0011	0.0146	GENOME
STM14_0577	aes	acetyl esterase	0.1518	-0.047	-0.1988	GENOME
STM14_0578	gsk	inosine-guanosine kinase	0.1078	-0.0275	-0.1353	GENOME
STM14_0579	ybaL	putative cation:proton antiport protein	-0.0591	0.0052	0.0643	GENOME
STM14_0580	STM14_0580	hypothetical protein	0.1683	-0.0038	-0.1721	GENOME
STM14_0581	fsr	putative transport protein	0.0841	0.0288	-0.0553	GENOME
STM14_0582	ushA	bifunctional UDP-sugar hydrolase/5'-nucleotidase periplasmic precursor	0.1057	0.1791	0.0734	GENOME
STM14_0583	ybaK	hypothetical protein	-0.0333	0.0815	0.1148	GENOME
STM14_0584	ybaP	putative cytoplasmic protein	0.0633	-0.0631	-0.1264	GENOME
STM14_0585	STM14_0585	putative periplasmic protein	0.01	-0.1361	-0.1461	GENOME
STM14_0586	copA	copper exporting ATPase	0.0427	-0.1954	-0.2381	GENOME
STM14_0587	cueR	DNA-binding transcriptional regulator CueR	0.0611	-0.1769	-0.2381	GENOME
STM14_0588	ybbJ	hypothetical protein	-0.054	-0.019	0.035	GENOME
STM14_0589	ybbK	putative inner membrane protein	0.2	0.2934	0.0934	GENOME
STM14_0590	ybbL	putative ABC transporter ATP-binding protein YbbL	0.0581	-0.0106	-0.0688	GENOME
STM14_0591	ybbM	putative transport protein	-0.0633	-0.2152	-0.1518	GENOME
STM14_0592	ybbN	putative thioredoxin protein	0.0206	-0.0313	-0.0518	GENOME
STM14_0593	ybbO	short chain dehydrogenase	0.0881	-0.1352	-0.2233	GENOME
STM14_0594	tesA	multifunctional acyl-CoA thioesterase I and protease I and lysophospholipase L1	-0.085	-0.4134	-0.3284	GENOME
STM14_0595	ybbA	putative ABC transporter ATP-binding protein YbbA	-0.1243	-0.3413	-0.217	GENOME
STM14_0596	ybbP	putative inner membrane protein	0.0382	-0.0748	-0.113	GENOME
STM14_0597	STM14_0597	hypothetical protein	-0.1083	-0.1256	-0.0173	GENOME
STM14_0598	STM14_0598	putative outer membrane protein	-0.0532	-0.1796	-0.1264	GENOME
STM14_0599	STM14_0599	hypothetical protein	0.0817	0.1263	0.0446	GENOME
STM14_0600	sfbA	putative ABC-type transport system ATPase component	0.1209	0.2212	0.1003	GENOME
STM14_0601	sfbB	putative ABC-type transport system ATPase component	0.0946	0.2135	0.1188	GENOME
STM14_0602	sfbC	putative ABC transporter permease component	0.1288	0.0611	-0.0677	GENOME
STM14_0603	ybbB	tRNA 2-selenouridine synthase	0.1465	0.0776	-0.0689	GENOME
STM14_0604	ybbS	DNA-binding transcriptional activator AllS	0.1261	0.2297	0.1036	GENOME
STM14_0605	allA	ureidoglycolate hydrolase	0.0391	0.2845	0.2455	GENOME
STM14_0606	allR	DNA-binding transcriptional repressor AllR	0.2343	0.1953	-0.039	GENOME
STM14_0607	gcl	glyoxylate carboligase	0.0176	-0.0366	-0.0542	GENOME
STM14_0608	gip	hydroxypyruvate isomerase	-0.029	-0.1577	-0.1286	GENOME
STM14_0609	glxR	tartronic semialdehyde reductase	-0.0074	-0.0367	-0.0293	GENOME
STM14_0610	STM14_0610	putative permease	0.009	0.111	0.102	GENOME
STM14_0611	ybbV	putative cytoplasmic protein	-0.0633	0.115	0.1783	GENOME
STM14_0612	allP	allantoin permease	-0.1306	-0.0506	0.08	GENOME
STM14_0613	allB	allantoinase	0.1996	0.2239	0.0243	GENOME
STM14_0614	ybbY	putative purine permease YbbY	-0.0968	-0.0048	0.092	GENOME
STM14_0615	glxK	glycerate kinase II	-0.0356	-0.1454	-0.1099	GENOME
STM14_0616	ylbA	hypothetical protein	0.0452	-0.1572	-0.2024	GENOME
STM14_0617	allC	allantoate amidohydrolase	0.0374	0.0001	-0.0373	GENOME
STM14_0618	allD	ureidoglycolate dehydrogenase	-0.0056	0.0844	0.09	GENOME
STM14_0619	fdrA	membrane protein FdrA	-0.0527	0.055	0.1077	GENOME
STM14_0620	ylbE	putative cytoplasmic protein	0.1689	0.4121	0.2432	GENOME
STM14_0621	ylbF	putative cytoplasmic protein	-0.0656	-0.1075	-0.0419	GENOME
STM14_0622	arcC	carbamate kinase	0.0625	-0.0664	-0.1289	GENOME
STM14_0623	purK	phosphoribosylaminoimidazole carboxylase ATPase subunit	0.0374	-0.1201	-0.1575	GENOME
STM14_0624	purE	phosphoribosylaminoimidazole carboxylase catalytic subunit	-0.0683	-0.1254	-0.0571	GENOME
STM14_0625	lpxH	UDP-2,3-diacylglucosamine hydrolase	0.0083	0.0631	0.0548	GENOME
STM14_0626	ppiB	peptidyl-prolyl cis-trans isomerase B (rotamase B)	0.0927	0.2464	0.1536	GENOME
STM14_0627	cysS	cysteinyl-tRNA synthetase	-0.0321	0.0771	0.1092	GENOME
STM14_0628	STM14_0628	putative outer membrane protein	0.1598	0.0199	-0.14	GENOME
STM14_0629	STM14_0629	putative inner membrane protein	0.1527	0.2905	0.1378	GENOME
STM14_0630	ybcI	putative membrane-bound metal-dependent hydrolase	0.1751	0.1135	-0.0617	GENOME
STM14_0631	ybcJ	hypothetical protein	-0.0017	0.0204	0.0221	GENOME
STM14_0632	folD	bifunctional 5,10-methylene-tetrahydrofolate dehydrogenase/ 5,10-methylene-tetrahydrofolate cyclohydrolase	-0.015	0.0441	0.0591	GENOME
STM14_0633	STM14_0633	hypothetical protein	-0.014	-0.0395	-0.0255	GENOME
STM14_0634	STM14_0634	hypothetical protein	0.0275	-0.0175	-0.045	GENOME
STM14_0635	fimA	fimbrin	0.2433	0.0979	-0.1454	GENOME
STM14_0636	fimI	fimbrial protein	0.0924	0.2525	0.1601	GENOME
STM14_0637	fimC	periplasmic chaperone	-0.0748	-0.0657	0.009	GENOME
STM14_0638	fimD	outer membrane usher protein precursor	0.1223	0.1307	0.0084	GENOME
STM14_0639	fimH	minor fimbrial subunit	0.1808	0.1283	-0.0525	GENOME
STM14_0640	fimF	putative fimbrial protein	0.1233	0.0819	-0.0415	GENOME
STM14_0641	fimZ	transcriptional regulator FimZ	-0.1621	0.1758	0.3378	GENOME
STM14_0642	fimY	putative regulatory protein	0.1744	0.4278	0.2534	GENOME
STM14_0643	STM14_0643	hypothetical protein	0.0479	-0.0219	-0.0698	GENOME
STM14_0644	fimW	putative fimbrial protein	-0.0474	-0.0921	-0.0447	GENOME
STM14_0645	STM14_0645	conserved hypothetical protein	0.01	0.035	0.025	GENOME
STM14_0646	argU	tRNA-Arg	0.0317	0.1488	0.1171	GENOME
STM14_0647	STM14_0647	integrase	0.1517	0.1875	0.0358	GENOME
STM14_0648	STM14_0648	pseudo	-0.0142	0.0863	0.1004	GENOME
STM14_0649	STM14_0649	hypothetical protein	-0.12	0.0881	0.2081	GENOME
STM14_0650	STM14_0650	putative inner membrane protein	-0.1037	0.2334	0.3371	GENOME
STM14_0651	yfdH	putative glycosyltransferase	0.0273	0.0973	0.07	GENOME
STM14_0652	gtrA	putative glycosyl translocase	0.1119	0.2325	0.1206	GENOME
STM14_0653	STM14_0653	tRNA-Xxx	0.2556	0.4758	0.2203	GENOME
STM14_0654	STM14_0654	pseudo	0.1387	0.087	-0.0517	GENOME
STM14_0655	STM14_0655	sensor kinase	0.1692	0.1541	-0.0151	GENOME
STM14_0656	STM14_0656		0.0133	0.1904	0.1771	GENOME
STM14_0657	STM14_0657	putative transcriptional regulator	0.1115	0.2363	0.1248	GENOME
STM14_0658	STM14_0658	pyridine nucleotide-disulfide oxidoreductase	0.1411	0.3281	0.187	GENOME
STM14_0659	STM14_0659	hypothetical protein	-0.1789	0.1125	0.2914	GENOME
STM14_0660	STM14_0660	putative periplasmic protein	-0.1314	0.0407	0.1721	GENOME
STM14_0661	STM14_0661	putative inner membrane protein	0.0289	-0.0481	-0.077	GENOME
STM14_0662	STM14_0662	putative DNA repair ATPase	-0.1383	-0.0238	0.1146	GENOME
STM14_0663	pheP	phenylalanine transporter	-0.0884	0.0487	0.1371	GENOME
STM14_0664	ybdG	hypothetical protein	0.201	0.2527	0.0517	GENOME
STM14_0665	STM14_0665	conserved hypothetical protein	0.1825	0.2456	0.0631	GENOME
STM14_0666	apeE	outer membrane esterase	0.0859	0.0817	-0.0041	GENOME
STM14_0667	STM14_0667	putative inner membrane protein	0.0283	-0.0252	-0.0535	GENOME
STM14_0668	STM14_0668	putative phosphosugar isomerase	0.0105	-0.0309	-0.0414	GENOME
STM14_0669	STM14_0669	putative inner membrane protein	0.0991	-0.0841	-0.1832	GENOME
STM14_0670	STM14_0670	putative PTS system mannose-specific enzyme IID	0.1273	0.0223	-0.1051	GENOME
STM14_0671	STM14_0671	putative inner membrane protein	0.0229	-0.1552	-0.1781	GENOME
STM14_0672	STM14_0672	putative PTS system mannose-specific enzyme IIAB	0.1431	-0.0835	-0.2266	GENOME
STM14_0673	STM14_0673	putative PTS system mannose-specific enzyme IIAB	0.1297	-0.0253	-0.1549	GENOME
STM14_0674	nfnB	dihydropteridine reductase	0.1811	0.1907	0.0096	GENOME
STM14_0675	ybdF	hypothetical protein	0.0693	0.3533	0.2841	GENOME
STM14_0676	STM14_0676	putative regulatory protein	0.1162	-0.0204	-0.1365	GENOME
STM14_0677	STM14_0677	hypothetical protein	0.24	0.1592	-0.0808	GENOME
STM14_0678	STM14_0678	putative regulatory protein	0.0726	0.2244	0.1519	GENOME
STM14_0679	ybdJ	putative inner membrane protein	0.1706	-0.1354	-0.306	GENOME
STM14_0680	ybdK	carboxylate-amine ligase	0.0453	-0.0427	-0.088	GENOME
STM14_0681	entD	phosphopantetheinyltransferase component of enterobactin synthase multienzyme complex	0.0148	0.1227	0.1079	GENOME
STM14_0682	fepA	outer membrane receptor FepA	0.0912	0.0415	-0.0497	GENOME
STM14_0683	STM14_0683	hypothetical protein	-0.1325	-0.4325	-0.3	GENOME
STM14_0684	fes	enterobactin/ferric enterobactin esterase	0.0049	-0.1139	-0.1187	GENOME
STM14_0685	ybdZ	putative cytoplasmic protein	-0.2461	-0.1288	0.1174	GENOME
STM14_0686	entF	enterobactin synthase subunit F	-0.0144	-0.054	-0.0396	GENOME
STM14_0687	fepE	ferric enterobactin transport protein FepE	-0.0992	-0.1598	-0.0606	GENOME
STM14_0688	fepC	iron-enterobactin transporter ATP-binding protein	-0.045	-0.07	-0.025	GENOME
STM14_0689	fepG	iron-enterobactin transporter permease	-0.1165	-0.0641	0.0524	GENOME
STM14_0690	fepD	iron-enterobactin transporter membrane protein	-0.044	0.0393	0.0833	GENOME
STM14_0691	ybdA	enterobactin exporter EntS	0.0401	-0.0084	-0.0485	GENOME
STM14_0692	fepB	iron-enterobactin transporter periplasmic binding protein	-0.1059	-0.184	-0.0781	GENOME
STM14_0693	entC	isochorismate synthase	-0.0594	-0.2357	-0.1763	GENOME
STM14_0694	entE	enterobactin synthase subunit E	-0.1109	-0.0072	0.1038	GENOME
STM14_0695	entB	2,3-dihydro-2,3-dihydroxybenzoate synthetase	-0.0561	0.0742	0.1303	GENOME
STM14_0696	entA	2,3-dihydroxybenzoate-2,3-dehydrogenase	-0.1033	-0.14	-0.0367	GENOME
STM14_0697	ybdB	hypothetical protein	-0.028	-0.1145	-0.0865	GENOME
STM14_0698	STM14_0698	hypothetical protein	0.0042	-0.4175	-0.4217	GENOME
STM14_0699	cstA	carbon starvation protein	-0.0125	0.0031	0.0156	GENOME
STM14_0700	ybdD	putative cytoplasmic protein	-0.2287	-0.311	-0.0823	GENOME
STM14_0701	ybdH	hypothetical protein	0.1039	0.0901	-0.0138	GENOME
STM14_0702	ybdL	putative aminotransferase	0.0842	0.2619	0.1777	GENOME
STM14_0703	ybdM	putative transcriptional regulator	-0.0183	0.1763	0.1946	GENOME
STM14_0704	ybdN	putative 3'-phosphoadenosine 5'-phosphosulfate sulfotransferase	0.1646	0.2609	0.0964	GENOME
STM14_0705	ybdO	putative transcriptional regulator	-0.1452	-0.0499	0.0953	GENOME
STM14_0706	dsbG	disulfide isomerase/thiol-disulfide oxidase	0.186	0.188	0.002	GENOME
STM14_0707	ahpC	alkyl hydroperoxide reductase subunit C	0.0356	0.0487	0.013	GENOME
STM14_0708	ahpF	alkyl hydroperoxide reductase F52a subunit	-0.0228	-0.2278	-0.2051	GENOME
STM14_0709	STM14_0709	putative anaerobic dehydrogenase component	0.0239	-0.1235	-0.1474	GENOME
STM14_0710	STM14_0710	putative oxidoreductase protein	0.034	-0.0463	-0.0803	GENOME
STM14_0711	STM14_0711	molybdopterin-containing oxidoreductase iron-sulfur subunit	-0.205	0.0366	0.2416	GENOME
STM14_0712	STM14_0712	putative hydrogenase protein	0.0404	0.1836	0.1432	GENOME
STM14_0713	ybdQ	putative universal stress protein	0.0123	0.025	0.0127	GENOME
STM14_0714	STM14_0714	hypothetical protein	-0.1125	-0.0269	0.0856	GENOME
STM14_0715	STM14_0715	hypothetical protein	-0.1983	0.0988	0.2971	GENOME
STM14_0716	ybdR	putative dehydrogenase	-0.0747	-0.1701	-0.0954	GENOME
STM14_0717	rnk	nucleoside diphosphate kinase regulator	-0.0821	-0.1139	-0.0317	GENOME
STM14_0718	rna	ribonuclease I	0.1857	-0.1291	-0.3148	GENOME
STM14_0719	citT	citrate/succinate transport antiport protein	0.0678	0.1685	0.1007	GENOME
STM14_0720	citG	triphosphoribosyl-dephospho-CoA synthase	-0.1265	-0.3491	-0.2226	GENOME
STM14_0721	citX	2'-(5''-triphosphoribosyl)-3'-dephospho-CoA:apo- citrate lyase	-0.0869	-0.2308	-0.1439	GENOME
STM14_0722	citF	citrate lyase alpha chain/citrate-ACP transferase	-0.067	-0.1032	-0.0362	GENOME
STM14_0723	citE	citrate lyase beta chain	-0.0542	-0.2467	-0.1925	GENOME
STM14_0724	citD	citrate lyase subunit gamma	0.1375	0.0413	-0.0963	GENOME
STM14_0725	citC	citrate lyase synthetase	-0.0338	-0.0213	0.0125	GENOME
STM14_0726	STM14_0726	conserved hypothetical protein	-0.0883	-0.0738	0.0146	GENOME
STM14_0727	dpiB	sensory histidine kinase	0.0846	-0.0479	-0.1325	GENOME
STM14_0728	dpiA	two-component response regulator DpiA	0.1082	0.0137	-0.0946	GENOME
STM14_0729	dcuC	C4-dicarboxylate transporter DcuC	0.1351	-0.0017	-0.1368	GENOME
STM14_0730	STM14_0730	hypothetical protein	-0.1267	-0.1292	-0.0025	GENOME
STM14_0731	pagP	palmitoyl transferase for Lipid A	0.0526	-0.1552	-0.2078	GENOME
STM14_0732	cspE	cold shock protein CspE	0.0333	0.185	0.1517	GENOME
STM14_0733	ccrB	camphor resistance protein CrcB	0.0333	-0.1225	-0.1558	GENOME
STM14_0734	ybeM	putative hydrolase	0.0785	-0.3086	-0.3871	GENOME
STM14_0735	STM14_0735	hypothetical protein	0.1633	-0.21	-0.3733	GENOME
STM14_0736	tatE	twin arginine translocase protein E	-0.0587	0.0855	0.1442	GENOME
STM14_0737	lipA	lipoyl synthase	0.014	0.0366	0.0226	GENOME
STM14_0738	STM14_0738	hypothetical protein	0.1508	-0.1125	-0.2633	GENOME
STM14_0739	ybeF	putative DNA-binding transcriptional regulator	0.0436	-0.0655	-0.1091	GENOME
STM14_0740	STM14_0740	hypothetical protein	-0.0683	-0.0925	-0.0242	GENOME
STM14_0741	lipB	lipoyltransferase	0.1324	0.0377	-0.0947	GENOME
STM14_0742	STM14_0742	hypothetical protein	0.0713	0.1822	0.1109	GENOME
STM14_0743	ybeD	hypothetical protein	0.045	0.2238	0.1787	GENOME
STM14_0744	dacA	D-alanyl-D-alanine carboxypeptidase fraction A	-0.0857	-0.0859	-0.0002	GENOME
STM14_0745	STM14_0745	hypothetical protein	-0.0025	-0.0519	-0.0494	GENOME
STM14_0746	rlpA	rare lipoprotein A	-0.0374	-0.0599	-0.0225	GENOME
STM14_0747	mrdB	cell wall shape-determining protein	0.0657	0.042	-0.0237	GENOME
STM14_0748	mrdA	penicillin-binding protein 2	0.0016	0.0596	0.058	GENOME
STM14_0749	ybeA	SPOUT methyltransferase superfamily protein	-0.0647	-0.0398	0.0249	GENOME
STM14_0750	ybeB	hypothetical protein	-0.0117	0.0328	0.0445	GENOME
STM14_0751	cobC	alpha ribazole-5'-P phosphatase	-0.1593	-0.0793	0.08	GENOME
STM14_0752	cobD	threonine-phosphate decarboxylase	-0.1964	-0.2348	-0.0384	GENOME
STM14_0753	nadD	nicotinic acid mononucleotide adenylyltransferase	-0.0352	-0.1888	-0.1535	GENOME
STM14_0754	holA	DNA polymerase III subunit delta	-0.0985	-0.1003	-0.0019	GENOME
STM14_0755	rlpB	LPS-assembly lipoprotein RplB	-0.0052	0.0302	0.0354	GENOME
STM14_0756	STM14_0756	hypothetical protein	0.1154	0.1595	0.0442	GENOME
STM14_0757	STM14_0757	putative hydrolase	0.1852	0.0389	-0.1463	GENOME
STM14_0758	STM14_0758	putative hydrolase	0.0784	-0.0198	-0.0982	GENOME
STM14_0759	STM14_0759	2-keto-3-deoxygluconate permease	0.1467	-0.0659	-0.2126	GENOME
STM14_0760	STM14_0760	putative sigma-54 dependent transcriptional regulator	0.0783	0.0409	-0.0374	GENOME
STM14_0761	ybeL	hypothetical protein	0.224	0.0478	-0.1762	GENOME
STM14_0762	ybeQ	TPR repeat-containing protein	0.1773	0.2527	0.0754	GENOME
STM14_0763	ybeR	putative cytoplasmic protein	0.0508	0.1842	0.1334	GENOME
STM14_0764	ybeS	putative molecular chaperone	-0.0344	0.1916	0.226	GENOME
STM14_0765	ybeU	pseudo	0.1491	0.4937	0.3446	GENOME
STM14_0766	ybeV	putative molecular chaperone	0.0486	0.1832	0.1346	GENOME
STM14_0767	hscC	putative heatshock protein	-0.0428	-0.0329	0.01	GENOME
STM14_0768	STM14_0768	putative cytoplasmic protein	0.0421	0.119	0.0769	GENOME
STM14_0769	rihA	ribonucleoside hydrolase 1	0.0417	-0.1678	-0.2094	GENOME
STM14_0770	gltL	glutamate/aspartate transporter	0.114	0.1758	0.0618	GENOME
STM14_0771	gltK	glutamate/aspartate transporter	0.0631	0.285	0.2219	GENOME
STM14_0772	gltJ	glutamate/aspartate transporter	0.0892	0.0791	-0.0101	GENOME
STM14_0773	gltI	glutamate and aspartate transporter subunit	-0.1152	-0.2585	-0.1433	GENOME
STM14_0774	STM14_0774	hypothetical protein	-0.1729	-0.1661	0.0068	GENOME
STM14_0775	lnt	apolipoprotein N-acyltransferase	-0.0736	-0.0774	-0.0038	GENOME
STM14_0776	ybeX	putative transport protein	-0.2012	0.0131	0.2143	GENOME
STM14_0777	STM14_0777	conserved hypothetical protein	-0.0033	0.1344	0.1377	GENOME
STM14_0778	ybeY	putative metalloprotease	0.027	0.1475	0.1205	GENOME
STM14_0779	phoL	putative phosphate starvation-inducible protein	-0.008	0.011	0.019	GENOME
STM14_0780	STM14_0780	hypothetical protein	0.0233	-0.1125	-0.1358	GENOME
STM14_0781	miaB	rRNA modification protein	0.4315	0.1322	-0.2993	GENOME
STM14_0782	ubiF	2-octaprenyl-3-methyl-6-methoxy-1,4-benzoquinol hydroxylase	0.1697	-0.3121	-0.4818	GENOME
STM14_0783	STM14_0783	putative inner membrane protein	0.0128	-0.249	-0.2619	GENOME
STM14_0784	glnX	tRNA-Gln	-0.32	-0.085	0.235	GENOME
STM14_0785	glnV	tRNA-Gln	-0.1633	0.0125	0.1758	GENOME
STM14_0786	metU	tRNA-Met	-0.07	0.0525	0.1225	GENOME
STM14_0787	glnW	tRNA-Gln	-0.1333	0.0188	0.1521	GENOME
STM14_0788	glnU	tRNA-Gln	-0.04	0.0963	0.1363	GENOME
STM14_0789	leuW	tRNA-Leu	-0.0633	0.1308	0.1942	GENOME
STM14_0790	metT	tRNA-Met	-0.0517	0.2313	0.2829	GENOME
STM14_0791	STM14_0791	hypothetical protein	0.0206	-0.0238	-0.0443	GENOME
STM14_0792	asnB	asparagine synthetase B	0.0182	0.039	0.0208	GENOME
STM14_0793	nagD	UMP phosphatase	0.0844	-0.0763	-0.1606	GENOME
STM14_0794	nagC	N-acetylglucosamine operon transcriptional repressor	-0.2732	-0.3748	-0.1016	GENOME
STM14_0795	nagA	N-acetylglucosamine-6-phosphate deacetylase	-0.2676	-0.2294	0.0382	GENOME
STM14_0796	nagB	glucosamine-6-phosphate deaminase	-0.3614	-0.1168	0.2446	GENOME
STM14_0797	STM14_0797	hypothetical protein	-0.2633	0.0188	0.2821	GENOME
STM14_0798	nagE	N-acetyl glucosamine specific PTS system components IIABC	-0.0001	0.034	0.0341	GENOME
STM14_0799	glnS	glutaminyl-tRNA synthetase	0.0009	0.0458	0.0448	GENOME
STM14_0800	STM14_0800	hypothetical protein	-0.2983	-0.4919	-0.1935	GENOME
STM14_0801	STM14_0801	hypothetical protein	-0.049	-0.2143	-0.1652	GENOME
STM14_0802	ybfM	putative outer membrane protein	-0.0092	-0.0038	0.0053	GENOME
STM14_0803	ybfN	putative lipoprotein	-0.0408	0.0541	0.0949	GENOME
STM14_0804	citA	citrate-proton symporter	0.0473	0.2293	0.182	GENOME
STM14_0805	citB	citrate utilization protein b	-0.0604	0.0641	0.1245	GENOME
STM14_0806	STM14_0806	tricarballylate dehydrogenase	0.1734	0.0097	-0.1638	GENOME
STM14_0807	STM14_0807	putative transcriptional regulator	0.0814	-0.0424	-0.1238	GENOME
STM14_0808	fur	ferric uptake regulator	-0.1073	-0.0788	0.0286	GENOME
STM14_0809	STM14_0809	hypothetical protein	0.16	0.1763	0.0163	GENOME
STM14_0810	fldA	flavodoxin FldA	0.9086	0.1468	-0.7618	GENOME
STM14_0811	ybfE	LexA regulated protein	0.8504	0.1244	-0.726	GENOME
STM14_0812	STM14_0812	hypothetical protein	0.0192	0.02	0.0008	GENOME
STM14_0813	ybfF	hypothetical protein	0.0828	-0.186	-0.2688	GENOME
STM14_0814	seqA	replication initiation regulator SeqA	-0.1275	0.1833	0.3108	GENOME
STM14_0815	pgm	phosphoglucomutase	0.04	0.0031	-0.0369	GENOME
STM14_0816	STM14_0816	putative cytoplasmic protein	0.1131	-0.3117	-0.4247	GENOME
STM14_0817	potE	putrescine transporter	0.1637	-0.0246	-0.1883	GENOME
STM14_0818	speF	ornithine decarboxylase	0.3519	0.226	-0.1259	GENOME
STM14_0819	STM14_0819	hypothetical protein	0.725	0.5831	-0.1419	GENOME
STM14_0820	STM14_0820	conserved hypothetical protein	-0.0933	0.1808	0.2742	GENOME
STM14_0821	kdpE	DNA-binding transcriptional activator KdpE	-0.1454	-0.1109	0.0345	GENOME
STM14_0822	kdpD	sensor protein KdpD	0.0248	-0.1166	-0.1414	GENOME
STM14_0823	kdpC	potassium-transporting ATPase subunit C	-0.1525	-0.2804	-0.1279	GENOME
STM14_0824	kdpB	potassium-transporting ATPase subunit B	-0.0322	-0.1913	-0.159	GENOME
STM14_0825	kdpA	potassium-transporting ATPase subunit A	0.1184	-0.0493	-0.1678	GENOME
STM14_0826	STM14_0826	K+-transporting ATPase, F subunit	0.2283	0.1088	-0.1196	GENOME
STM14_0827	ybfA	putative periplasmic protein	-0.046	-0.0585	-0.0125	GENOME
STM14_0828	phrB	deoxyribodipyrimidine photolyase	-0.1156	-0.162	-0.0464	GENOME
STM14_0829	ybgH	POT family transport protein	-0.0828	-0.0858	-0.0029	GENOME
STM14_0830	ybgI	putative hydrolase-oxidase	-0.0163	0.0113	0.0275	GENOME
STM14_0831	ybgJ	putative carboxylase	-0.0569	-0.1145	-0.0577	GENOME
STM14_0832	ybgK	putative carboxylase	0.0537	0.0732	0.0195	GENOME
STM14_0833	ybgL	hypothetical protein	0.0521	-0.0372	-0.0893	GENOME
STM14_0834	STM14_0834	putative cytoplasmic protein	-0.025	0.0088	0.0338	GENOME
STM14_0835	STM14_0835	putative phage integrase	0.0154	0.0162	0.0008	GENOME
STM14_0836	STM14_0836	putative inner membrane protein	0.1495	0.2636	0.114	GENOME
STM14_0837	STM14_0837	putative cytoplasmic protein	-0.1981	-0.0261	0.172	GENOME
STM14_0838	STM14_0838	putative UDP-galactopyranose mutase	-0.1891	-0.0008	0.1884	GENOME
STM14_0839	STM14_0839	putative glycosyl transferase	-0.062	0.1311	0.1931	GENOME
STM14_0840	STM14_0840	putative glycosyl transferase	-0.3732	-0.0935	0.2797	GENOME
STM14_0841	STM14_0841	putative ABC transporter permease protein	-0.2843	0.0792	0.3634	GENOME
STM14_0842	STM14_0842	putative ABC-type polysaccharide/polyol phosphate transport system ATPase component	-0.3383	-0.0179	0.3205	GENOME
STM14_0843	STM14_0843	putative glycosyltransferase	-0.4167	-0.1615	0.2552	GENOME
STM14_0844	STM14_0844	putative glycosyltransferase	-0.1011	0.0706	0.1717	GENOME
STM14_0845	STM14_0845	putative glycosyl transferase	-0.1561	0.0973	0.2533	GENOME
STM14_0846	STM14_0846	putative cytoplasmic protein	-0.2411	-0.1467	0.0944	GENOME
STM14_0847	nei	endonuclease VIII	-0.1737	-0.1581	0.0156	GENOME
STM14_0848	abrB	putative transport protein	-0.0877	-0.0505	0.0373	GENOME
STM14_0849	gltA	type II citrate synthase	0.0722	0.1763	0.1041	GENOME
STM14_0850	STM14_0850	putative inner membrane protein	0.097	0.2333	0.1363	GENOME
STM14_0851	sdhC	succinate dehydrogenase cytochrome b556 large membrane subunit	-0.0646	-0.0788	-0.0142	GENOME
STM14_0852	sdhD	succinate dehydrogenase cytochrome b556 small membrane subunit	-0.0046	0.0506	0.0552	GENOME
STM14_0853	sdhA	succinate dehydrogenase flavoprotein subunit	-0.1383	-0.1032	0.0351	GENOME
STM14_0854	sdhB	succinate dehydrogenase iron-sulfur subunit	-0.0541	-0.1451	-0.091	GENOME
STM14_0855	kgd	alpha-ketoglutarate decarboxylase	-0.0394	-0.0101	0.0293	GENOME
STM14_0856	sucB	dihydrolipoamide acetyltransferase	-0.0467	-0.0598	-0.0131	GENOME
STM14_0857	sucC	succinyl-CoA synthetase subunit beta	-0.1376	-0.0776	0.06	GENOME
STM14_0858	sucD	succinyl-CoA synthetase subunit alpha	-0.3509	-0.1165	0.2344	GENOME
STM14_0859	STM14_0859	hypothetical protein	-0.0942	0.0331	0.1273	GENOME
STM14_0860	STM14_0860	hypothetical protein	-0.0258	0.1356	0.1615	GENOME
STM14_0861	cydA	cytochrome d terminal oxidase polypeptide subunit I	-0.0131	0.0862	0.0993	GENOME
STM14_0862	cydB	cytochrome d terminal oxidase polypeptide subunit II	-0.0361	-0.0143	0.0218	GENOME
STM14_0863	ybgT	putative outer membrane lipoprotein	0.0358	-0.0094	-0.0452	GENOME
STM14_0864	STM14_0864	hypothetical protein	0.005	-0.1569	-0.1619	GENOME
STM14_0865	ybgE	hypothetical protein	-0.0333	-0.1416	-0.1082	GENOME
STM14_0866	ybgC	acyl-CoA thioester hydrolase YbgC	-0.0438	-0.1981	-0.1544	GENOME
STM14_0867	tolQ	colicin uptake protein TolQ	-0.1483	-0.2194	-0.071	GENOME
STM14_0868	tolR	colicin uptake protein TolR	0.0137	0.0383	0.0246	GENOME
STM14_0869	tolA	cell envelope integrity inner membrane protein TolA	0.1174	0.0163	-0.1012	GENOME
STM14_0870	tolB	translocation protein TolB	-0.0559	-0.0238	0.0321	GENOME
STM14_0871	pal	peptidoglycan-associated outer membrane lipoprotein	-0.0378	0.0444	0.0822	GENOME
STM14_0872	ybgF	hypothetical protein	-0.0096	-0.0954	-0.0858	GENOME
STM14_0873	STM14_0873	hypothetical protein	-0.0767	0.0285	0.1052	GENOME
STM14_0874	lysT	tRNA-Lys	-0.2867	-0.455	-0.1683	GENOME
STM14_0875	valT	tRNA-Val	-0.1333	-0.24	-0.1067	GENOME
STM14_0877	lysY	tRNA-Lys	-0.0778	-0.325	-0.2472	GENOME
STM14_0878	lysZ	tRNA-Lys	-0.0383	-0.2538	-0.2154	GENOME
STM14_0880	nadA	quinolinate synthetase	-0.0029	-0.1733	-0.1704	GENOME
STM14_0881	pnuC	nucleoside/purine/pyrimidine transporter	0.2158	0.0027	-0.2132	GENOME
STM14_0882	ybgR	zinc transporter ZitB	0.1197	-0.0446	-0.1643	GENOME
STM14_0883	ybgS	hypothetical protein	0.0479	-0.0709	-0.1189	GENOME
STM14_0884	aroG	phospho-2-dehydro-3-deoxyheptonate aldolase	0.0645	0.0921	0.0276	GENOME
STM14_0885	STM14_0885	fumarate hydratase	0.0703	0.0818	0.0114	GENOME
STM14_0886	STM14_0886	fumarate hydratase	-0.1367	0.07	0.2067	GENOME
STM14_0887	STM14_0887	transcriptional regulator	-0.117	0.1782	0.2952	GENOME
STM14_0888	STM14_0888	transcriptional regulator	0.0514	0.3894	0.338	GENOME
STM14_0889	STM14_0889	putative cation transporter	0.0265	0.1843	0.1578	GENOME
STM14_0890	dcoC	oxaloacetate decarboxylase subunit gamma	0.1133	-0.1588	-0.2721	GENOME
STM14_0892	dcoB	oxaloacetate decarboxylase beta chain	-0.0183	0.1175	0.1358	GENOME
STM14_0893	STM14_0893	putative cytoplasmic protein	0.1733	-0.013	-0.1863	GENOME
STM14_0894	STM14_0894	putative ABC transport protein	0.0145	-0.0218	-0.0363	GENOME
STM14_0895	STM14_0895	putative ABC-type cobalamin/Fe3+-siderophore transport component	0.0689	0.1961	0.1272	GENOME
STM14_0896	gpmA	phosphoglyceromutase	0.1083	0.2038	0.0954	GENOME
STM14_0897	STM14_0897	hypothetical protein	0.365	0.2369	-0.1281	GENOME
STM14_0898	galM	aldose 1-epimerase	-0.1008	-0.0662	0.0346	GENOME
STM14_0899	galK	galactokinase	-0.3131	-0.1966	0.1165	GENOME
STM14_0900	galT	galactose-1-phosphate uridylyltransferase	-0.4397	-0.2936	0.1461	GENOME
STM14_0901	galE	UDP-galactose-4-epimerase	-0.2694	-0.1152	0.1542	GENOME
STM14_0902	STM14_0902	putative inner membrane protein	-0.0612	-0.1805	-0.1193	GENOME
STM14_0903	STM14_0903	hypothetical protein	-0.0583	-0.1575	-0.0992	GENOME
STM14_0904	modF	putative molybdenum transport ATP-binding protein ModF	0.1094	0.1219	0.0126	GENOME
STM14_0905	modE	DNA-binding transcriptional regulator ModE	0.1431	-0.395	-0.5381	GENOME
STM14_0906	STM14_0906	hypothetical protein	0.2517	0.0767	-0.175	GENOME
STM14_0907	modA	molybdate transporter periplasmic protein	-0.2653	-0.0834	0.1819	GENOME
STM14_0908	modB	molybdate ABC transporter permease protein	-0.2326	-0.15	0.0826	GENOME
STM14_0909	modC	molybdate transporter ATP-binding protein	-0.1303	-0.0297	0.1006	GENOME
STM14_0910	ybhA	phosphotransferase	-0.0235	-0.0696	-0.0461	GENOME
STM14_0911	ybhE	6-phosphogluconolactonase	0.0309	-0.0629	-0.0938	GENOME
STM14_0912	ybhC	putative pectinesterase	0.0927	-0.0991	-0.1918	GENOME
STM14_0913	hutI	imidazolonepropionase	0.0265	-0.1693	-0.1958	GENOME
STM14_0914	hutG	formimidoylglutamase	0.056	-0.1245	-0.1805	GENOME
STM14_0915	hutC	histidine utilization repressor	0.1064	0.0258	-0.0806	GENOME
STM14_0916	hutU	pseudo	-0.0009	-0.0784	-0.0775	GENOME
STM14_0917	hutH	histidine ammonia-lyase	-0.0047	-0.0982	-0.0935	GENOME
STM14_0918	ybhB	putative kinase inhibitor protein	-0.059	-0.109	-0.05	GENOME
STM14_0919	bioA	adenosylmethionine--8-amino-7-oxononanoate transaminase	-0.0744	-0.3024	-0.228	GENOME
STM14_0920	bioB	biotin synthetase	0.1387	0.2401	0.1014	GENOME
STM14_0921	bioF	8-amino-7-oxononanoate synthase	-0.0026	-0.2403	-0.2377	GENOME
STM14_0922	bioC	biotin biosynthesis protein BioC	0.0033	-0.0493	-0.0526	GENOME
STM14_0923	bioD_1	dithiobiotin synthetase	-0.03	-0.0695	-0.0395	GENOME
STM14_0924	STM14_0924	hypothetical protein	-0.1017	-0.1888	-0.0871	GENOME
STM14_0925	STM14_0925	hypothetical protein	0.2006	0.0833	-0.1172	GENOME
STM14_0926	uvrB	excinuclease ABC subunit B	-0.0475	-0.0721	-0.0245	GENOME
STM14_0927	STM14_927	putative cytoplasmic protein	-0.0117	0.1138	0.1254	GENOME
STM14_0928	slrP	leucine-rich repeat-containing protein	0.0698	0.0015	-0.0683	GENOME
STM14_0929	ybhK	putative cytoplasmic protein	0.1172	0.064	-0.0532	GENOME
STM14_0930	moaA	molybdenum cofactor biosynthesis protein A	-0.3648	-0.3741	-0.0092	GENOME
STM14_0931	moaB	molybdopterin biosynthetic protein B	-0.4217	-0.3423	0.0794	GENOME
STM14_0932	moaC	molybdenum cofactor biosynthesis protein C	-0.1814	-0.0233	0.1581	GENOME
STM14_0933	moaD	molybdopterin synthase small subunit	-0.0483	-0.18	-0.1317	GENOME
STM14_0934	moaE	molybdopterin synthase large subunit	-0.0727	-0.2975	-0.2248	GENOME
STM14_0935	ybhL	putative permease	0.1202	0.1958	0.0756	GENOME
STM14_0938	ybhM	putative integral membrane protein	-0.2586	0.0054	0.2641	GENOME
STM14_0939	STM14_939	putative inner membrane protein	-0.0918	0.0944	0.1862	GENOME
STM14_0940	STM14_940	putative inner membrane protein	0.1205	0.0646	-0.0559	GENOME
STM14_0941	ybhN	hypothetical protein	0.215	0.2616	0.0466	GENOME
STM14_0942	ybhO	cardiolipin synthase 2	0.111	-0.0334	-0.1444	GENOME
STM14_0943	ybhP	putative cytoplasmic protein	0.0306	-0.022	-0.0527	GENOME
STM14_0944	ybhQ	putative inner membrane protein	0.185	0.252	0.067	GENOME
STM14_0945	ybhR	putative transport protein	0.0565	0.1498	0.0933	GENOME
STM14_0946	STM14_946	hypothetical protein	0.1833	-0.0519	-0.2352	GENOME
STM14_0947	ybhS	putative transport protein	-0.0158	0.0528	0.0686	GENOME
STM14_0948	ybhF	putative ABC-type multidrug transport system ATPase component	0.1203	0.0709	-0.0494	GENOME
STM14_0949	STM14_949	hypothetical protein	0.311	0.0844	-0.2265	GENOME
STM14_0950	ybiH	putative DNA-binding transcriptional regulator	0.2078	0.0175	-0.1903	GENOME
STM14_0951	rhlE	ATP-dependent RNA helicase RhlE	0.0839	-0.1334	-0.2173	GENOME
STM14_0952	STM14_952	hypothetical protein	-0.0433	-0.215	-0.1717	GENOME
STM14_0953	dinG	ATP-dependent DNA helicase DinG	0.1565	0.1056	-0.0509	GENOME
STM14_0954	ybiB	hypothetical protein	0.0178	0.0996	0.0818	GENOME
STM14_0955	ybiJ	hypothetical protein	-0.0194	-0.0038	0.0157	GENOME
STM14_0956	STM14_956	hypothetical protein	0.0533	0.1294	0.076	GENOME
STM14_0957	ybiI	hypothetical protein	0.1375	0.1909	0.0534	GENOME
STM14_0958	STM14_958	hypothetical protein	0.1292	0.2425	0.1133	GENOME
STM14_0959	ybiN	putative SAM-dependent methyltransferase	-0.0815	-0.1048	-0.0233	GENOME
STM14_0960	ybiO	hypothetical protein	0.0329	0.0313	-0.0016	GENOME
STM14_0961	STM14_961	hypothetical protein	0.2287	-0.091	-0.3197	GENOME
STM14_0962	glnQ	glutamine ABC transporter ATP-binding protein	0.0952	-0.0941	-0.1893	GENOME
STM14_0963	glnP	glutamine ABC transporter permease protein	0.1181	0.0971	-0.021	GENOME
STM14_0964	glnH	glutamine ABC transporter periplasmic protein	0.1965	0.2397	0.0432	GENOME
STM14_0965	STM14_965	hypothetical protein	0.2908	0.3175	0.0267	GENOME
STM14_0966	dps	DNA starvation/stationary phase protection protein Dps	0.1567	0.218	0.0613	GENOME
STM14_0967	STM14_967	conserved hypothetical protein	0.2842	0.0644	-0.2198	GENOME
STM14_0968	ybiF	threonine and homoserine efflux system	0.0948	0.1154	0.0205	GENOME
STM14_0969	STM14_969	hypothetical protein	0.0017	0.3	0.2983	GENOME
STM14_0970	STM14_970	hypothetical protein	-0.1242	0.1338	0.2579	GENOME
STM14_0971	ompX	outer membrane protein X	0.09	0.1633	0.0733	GENOME
STM14_0972	ybiP	putative integral membrane protein	-0.0038	-0.1055	-0.1017	GENOME
STM14_0973	STM14_973	hypothetical protein	0.0758	0.1513	0.0754	GENOME
STM14_0974	STM14_974	conserved hypothetical protein	-0.17	0.1425	0.3125	GENOME
STM14_0975	STM14_975	manganese transport regulator MntR	0.106	-0.1485	-0.2545	GENOME
STM14_0976	ybiR	putative transporter	0.1921	-0.0257	-0.2178	GENOME
STM14_0977	ybiS	hypothetical protein	0.2073	0.196	-0.0113	GENOME
STM14_0978	ybiT	putative ABC transporter ATPase component	0.0892	0.1391	0.0499	GENOME
STM14_0979	STM14_979	putative inner membrane protein	0.1082	0.0783	-0.03	GENOME
STM14_0980	ybiV(2)	putative hydrolase	-0.0252	-0.075	-0.0498	GENOME
STM14_0981	ybiU	putative cytoplasmic protein	0.0946	0.1169	0.0223	GENOME
STM14_0982	STM14_982	hypothetical protein	0.3256	0.2725	-0.0531	GENOME
STM14_0983	ybiV(1)	putative hydrolase	-0.1362	0.1638	0.3001	GENOME
STM14_0984	pflF	putative pyruvate formate lyase	-0.0169	0.0554	0.0723	GENOME
STM14_0985	pflE	putative pyruvate formate lyase activating enzyme	0.1328	0.0767	-0.0561	GENOME
STM14_0986	STM14_986	hypothetical protein	0.0417	0.1644	0.1227	GENOME
STM14_0987	moeB	molybdopterin biosynthesis protein MoeB	-0.4002	-0.207	0.1932	GENOME
STM14_0988	moeA	molybdopterin biosynthesis protein MoeA	-0.1994	-0.2446	-0.0453	GENOME
STM14_0989	STM14_989	hypothetical protein	-0.2044	-0.23	-0.0256	GENOME
STM14_0990	ybiK	L-asparaginase	0.0095	0.0063	-0.0032	GENOME
STM14_0991	yliA	glutathione transporter ATP-binding protein	-0.0583	-0.0508	0.0075	GENOME
STM14_0992	yliB	putative ABC transporter periplasmic binding protein	0.3842	0.2348	-0.1495	GENOME
STM14_0993	yliC	putative ABC transporter periplasmic binding protein	0.2432	0.1108	-0.1324	GENOME
STM14_0994	yliD	putative ABC transporter inner membrane component	0.1256	0.2237	0.0981	GENOME
STM14_0995	STM14_995	hypothetical protein	-0.1578	0.1067	0.2644	GENOME
STM14_0996	yliG	putative FeS oxidoreductase	0.1261	0.3685	0.2424	GENOME
STM14_0997	STM14_997	hypothetical protein	0.05	0.0838	0.0338	GENOME
STM14_0998	bssR	biofilm formation regulatory protein BssR	-0.0383	-0.0291	0.0093	GENOME
STM14_0999	STM14_999	hypothetical protein	-0.1417	0.0825	0.2242	GENOME
STM14_1000	STM14_1000	hypothetical protein	0.1361	0.2683	0.1322	GENOME
STM14_1001	STM14_1001	putative cytoplasmic protein	0.187	0.4152	0.2283	GENOME
STM14_1002	STM14_1002	putative electron transfer protein beta subunit	-0.0296	0.3311	0.3607	GENOME
STM14_1003	STM14_1003	putative electron transfer protein alpha subunit	0.0428	0.2615	0.2187	GENOME
STM14_1004	STM14_1004	pseudo	0.0133	-0.0767	-0.09	GENOME
STM14_1005	STM14_1005	putative acyl-CoA dehydrogenase	0.0506	0.229	0.1784	GENOME
STM14_1006	STM14_1006	hypothetical protein	0.0917	0.1694	0.0777	GENOME
STM14_1007	STM14_1007	putative dehydrogenase	0.0311	0.1191	0.0879	GENOME
STM14_1008	STM14_1008	putative transcriptional regulator	-0.0273	0.1655	0.1928	GENOME
STM14_1009	STM14_1009	putative inner membrane protein	-0.0873	-0.019	0.0683	GENOME
STM14_1010	STM14_1010	hypothetical protein	0.1625	0.2694	0.1069	GENOME
STM14_1011	yliI		0.1876	0.2382	0.0506	GENOME
STM14_1012	yliJ	putative glutathione S-transferase	0.1454	0.0331	-0.1123	GENOME
STM14_1013	dacC	D-alanyl-D-alanine carboxypeptidase fraction C	0.196	0.296	0.0999	GENOME
STM14_1014	deoR	DNA-binding transcriptional repressor DeoR	0.1404	0.33	0.1896	GENOME
STM14_1015	ybjG	undecaprenyl pyrophosphate phosphatase	0.21	0.4343	0.2243	GENOME
STM14_1016	mdfA	multidrug translocase	0.1123	0.1898	0.0775	GENOME
STM14_1017	STM14_1017	putative hydrolase	0.1742	0.1942	0.0201	GENOME
STM14_1018	STM14_1018	putative transport protein/regulator	0.0226	0.1122	0.0896	GENOME
STM14_1019	STM14_1019	hypothetical protein	0.2087	0.209	0.0003	GENOME
STM14_1020	STM14_1020	putative regulatory protein	0.2036	0.0381	-0.1655	GENOME
STM14_1021	STM14_1021	hypothetical protein	0.2031	0.1143	-0.0889	GENOME
STM14_1022	ybjM	putative inner membrane protein	0.4761	0.7271	0.251	GENOME
STM14_1023	grxA	glutaredoxin 1	0.3383	0.4146	0.0763	GENOME
STM14_1024	ybjC	hypothetical protein	0.0283	-0.0319	-0.0602	GENOME
STM14_1025	mdaA	nitroreductase A	-0.1348	-0.2897	-0.1549	GENOME
STM14_1026	rimK	ribosomal protein S6 modification protein	-0.0624	-0.1619	-0.0995	GENOME
STM14_1027	ybjN	putative cytoplasmic protein	-0.0063	-0.063	-0.0567	GENOME
STM14_1028	potF	putrescine ABC transporter periplasmic substrate-binding protein	0.031	-0.1172	-0.1482	GENOME
STM14_1029	potG	putrescine transporter ATP-binding subunit	-0.0507	-0.1368	-0.0861	GENOME
STM14_1030	potH	putrescine ABC transporter membrane protein	0.1057	0.0588	-0.0469	GENOME
STM14_1031	potI	putrescine ABC transporter membrane protein	0.1033	-0.0013	-0.1046	GENOME
STM14_1032	ybjO	putative inner membrane protein	0.1697	0.2755	0.1058	GENOME
STM14_1033	rumB	23S rRNA methyluridine methyltransferase	0.0242	0.0585	0.0344	GENOME
STM14_1034	STM14_1034	conserved hypothetical protein	-0.19	-0.0738	0.1163	GENOME
STM14_1035	ulaA_1	ascorbate-specific PTS system enzyme IIC	0.142	0.201	0.059	GENOME
STM14_1036	STM14_1036	putative inner membrane protein	0.0392	0.0434	0.0043	GENOME
STM14_1037	STM14_1037	putative sulfatase	0.0038	0.0554	0.0516	GENOME
STM14_1038	STM14_1038	hypothetical protein	-0.0272	-0.015	0.0122	GENOME
STM14_1039	artJ	arginine transport system component	0.167	0.2193	0.0523	GENOME
STM14_1040	artM	arginine transporter permease subunit ArtM	0.1624	0.315	0.1526	GENOME
STM14_1041	artQ	arginine transporter permease subunit ArtQ	0.0426	0.0604	0.0178	GENOME
STM14_1042	artI	arginine transport system	0.155	0.2547	0.0997	GENOME
STM14_1043	artP	arginine transporter ATP-binding subunit	0.1136	0.0868	-0.0267	GENOME
STM14_1044	ybjP	putative lipoprotein	0.0519	0.0694	0.0174	GENOME
STM14_1045	orfB	hypothetical protein	0.1224	0.1296	0.0073	GENOME
STM14_1046	ybjR	putative aminidase	0.1283	-0.0922	-0.2206	GENOME
STM14_1047	STM14_1047	putative nucleoside-diphosphate-sugar epimerase	0.2401	-0.0532	-0.2933	GENOME
STM14_1048	ybjT	putative nucleoside-diphosphate-sugar epimerase	0.054	-0.1832	-0.2373	GENOME
STM14_1049	ltaA	L-threonine aldolase	-0.0825	-0.2894	-0.2069	GENOME
STM14_1050	poxB	pyruvate dehydrogenase	0.0839	0.0761	-0.0078	GENOME
STM14_1051	hcr	HCP oxidoreductase, NADH-dependent	-0.003	0.1526	0.1556	GENOME
STM14_1052	hcp	hydroxylamine reductase	0.087	0.1227	0.0358	GENOME
STM14_1053	STM14_1053	hypothetical protein	0.3589	0.2746	-0.0843	GENOME
STM14_1054	ybjE	putative inner membrane protein	0.208	-0.0163	-0.2242	GENOME
STM14_1055	STM14_1055	hypothetical protein	0.15	0.3069	0.1569	GENOME
STM14_1056	ybjD	hypothetical protein	0.1211	-0.0682	-0.1893	GENOME
STM14_1057	ybjX	VirK-like protein	0.1746	-0.1905	-0.3651	GENOME
STM14_1058	ybjY	macrolide transporter subunit MacA	-0.0832	-0.1829	-0.0997	GENOME
STM14_1059	ybjZ	macrolide transporter ATP-binding /permease protein	-0.0967	-0.1445	-0.0477	GENOME
STM14_1060	STM14_1060	hypothetical protein	-0.0283	-0.1488	-0.1204	GENOME
STM14_1061	STM14_1061	hypothetical protein	-0.0283	-0.1488	-0.1204	GENOME
STM14_1062	cspD	stress response protein	0.0639	0.0496	-0.0143	GENOME
STM14_1063	clpS	ATP-dependent Clp protease adaptor protein ClpS	-0.1411	-0.0817	0.0594	GENOME
STM14_1064	clpA	ATP-dependent Clp protease ATP-binding subunit	-0.1947	-0.1792	0.0155	GENOME
STM14_1067	STM14_1067	hypothetical protein	-0.0667	-0.0763	-0.0096	GENOME
STM14_1068	STM14_1068	putative integrase	-0.0198	0.102	0.1218	GENOME
STM14_1069	STM14_1069	hypothetical protein	0.15	0.1525	0.0025	GENOME
STM14_1070	STM14_1070	putative cytoplasmic protein	0.0488	0.12	0.0713	GENOME
STM14_1072	STM14_1072	SlsA	-0.0563	-0.2611	-0.2048	GENOME
STM14_1073	STM14_1073	putative cytoplasmic protein	0.0411	-0.2083	-0.2494	GENOME
STM14_1074	STM14_1074	putative transcriptional regulator	0.0931	-0.1444	-0.2375	GENOME
STM14_1075	infA	translation initiation factor IF-1	0.0178	0.1696	0.1518	GENOME
STM14_1076	STM14_1076	putative inner membrane protein	-0.111	-0.0645	0.0465	GENOME
STM14_1077	aat	leucyl/phenylalanyl-tRNA--protein transferase	0.0323	-0.0047	-0.037	GENOME
STM14_1078	cydC	cysteine/glutathione ABC transporter membrane/ATP-binding component	-0.0514	-0.1048	-0.0534	GENOME
STM14_1079	cydD	cysteine/glutathione ABC transporter membrane/ATP-binding component	-0.0881	-0.0943	-0.0062	GENOME
STM14_1080	trxB	thioredoxin reductase	-0.157	-0.139	0.0179	GENOME
STM14_1081	STM14_1081	hypothetical protein	-0.38	-0.3846	-0.0046	GENOME
STM14_1082	STM14_1082	hypothetical protein	-0.4954	-0.5081	-0.0127	GENOME
STM14_1083	lrp	leucine-responsive transcriptional regulator	-0.2617	-0.2368	0.0249	GENOME
STM14_1084	ftsK	DNA translocase FtsK	-0.089	-0.1117	-0.0227	GENOME
STM14_1085	lolA	outer-membrane lipoprotein carrier protein	-0.1833	-0.1396	0.0437	GENOME
STM14_1086	ycaJ	recombination factor protein RarA	-0.0108	-0.0488	-0.038	GENOME
STM14_1087	STM14_1087	hypothetical protein	0.006	0.091	0.085	GENOME
STM14_1088	serS	seryl-tRNA synthetase	0.1162	0.1401	0.0239	GENOME
STM14_1089	dmsA	anaerobic dimethyl sulfoxide reductase subunit A	0.1124	0.0881	-0.0243	GENOME
STM14_1091	dmsC	anaerobic dimethyl sulfoxide reductase subunit C	0.1031	0.1509	0.0478	GENOME
STM14_1092	STM14_1092	hypothetical protein	-0.0025	0.0081	0.0106	GENOME
STM14_1093	STM14_1093	hypothetical protein	0.1408	0.0463	-0.0946	GENOME
STM14_1094	ycaD	MFS family transporter	0.1105	0.1091	-0.0014	GENOME
STM14_1095	ycaM	putative amino-acid transporter	-0.0118	0.0486	0.0604	GENOME
STM14_1096	pflA	pyruvate formate lyase-activating enzyme 1	-0.5533	-0.4996	0.0538	GENOME
STM14_1097	STM14_1097	putative cytoplasmic protein	0.0713	0.03	-0.0413	GENOME
STM14_1098	STM14_1098	SopD-like protein	-0.0139	0.0199	0.0337	GENOME
STM14_1099	pflB	pyruvate formate lyase I	-0.6891	-0.5017	0.1874	GENOME
STM14_1100	focA	formate transporter	-0.8065	-0.6881	0.1184	GENOME
STM14_1101	ycaO	putative cytoplasmic protein	-0.0719	-0.0636	0.0083	GENOME
STM14_1102	STM14_1102	hypothetical protein	0.3611	0.2425	-0.1186	GENOME
STM14_1103	ycaP	putative inner membrane protein	0.0682	0.0638	-0.0044	GENOME
STM14_1104	STM14_1104	hypothetical protein	-0.1825	-0.1519	0.0306	GENOME
STM14_1105	serC	phosphoserine aminotransferase	-0.2886	-0.1927	0.0959	GENOME
STM14_1106	aroA	3-phosphoshikimate 1-carboxyvinyltransferase	-0.613	-0.5492	0.0638	GENOME
STM14_1107	ycaL	putative Zn-dependent protease	0.1075	-0.0972	-0.2047	GENOME
STM14_1108	STM14_1108	hypothetical protein	0.2753	-0.1845	-0.4598	GENOME
STM14_1109	cmk	cytidylate kinase	0.0157	-0.0375	-0.0532	GENOME
STM14_1110	rpsA	30S ribosomal protein S1	0.1042	0.061	-0.0432	GENOME
STM14_1111	ihfB	integration host factor subunit beta	0.0125	-0.0697	-0.0822	GENOME
STM14_1112	ycaI	hypothetical protein	0.1001	-0.0364	-0.1365	GENOME
STM14_1113	msbA	lipid transporter ATP-binding/permease protein	-0.0076	0.0531	0.0606	GENOME
STM14_1114	lpxK	tetraacyldisaccharide 4'-kinase	-0.037	-0.1	-0.063	GENOME
STM14_1115	ycaQ	putative cytoplasmic protein	0.0005	-0.0262	-0.0267	GENOME
STM14_1116	ycaR	hypothetical protein	-0.112	-0.05	0.062	GENOME
STM14_1117	kdsB	3-deoxy-manno-octulosonate cytidylyltransferase	-0.1162	-0.2038	-0.0876	GENOME
STM14_1118	STM14_1118	hypothetical protein	0.0217	0.0975	0.0758	GENOME
STM14_1119	STM14_1119	hypothetical protein	0.0941	-0.0342	-0.1282	GENOME
STM14_1120	ycbC	hypothetical protein	0.1557	-0.2151	-0.3708	GENOME
STM14_1121	smtA	putative metallothionein SmtA	0.0131	-0.2056	-0.2187	GENOME
STM14_1122	mukF	condesin subunit F	0.1219	0.1058	-0.0161	GENOME
STM14_1123	mukE	condesin subunit E	0.1402	0.1425	0.0023	GENOME
STM14_1124	mukB	cell division protein MukB	0.0569	0.0399	-0.017	GENOME
STM14_1125	ycbB	hypothetical protein	-0.0327	-0.1195	-0.0868	GENOME
STM14_1126	ycbK	putative outer membrane protein	0.091	-0.107	-0.198	GENOME
STM14_1127	ycbL	putative metallo-beta-lactamase	0.1117	-0.2632	-0.3749	GENOME
STM14_1128	aspC	aromatic amino acid aminotransferase	-0.2104	-0.1136	0.0968	GENOME
STM14_1129	STM14_1129	hypothetical protein	0.0267	0.065	0.0383	GENOME
STM14_1130	ompF	outer membrane protein F precursor	0.1572	0.1008	-0.0564	GENOME
STM14_1131	STM14_1131	hypothetical protein	0.3975	0.1081	-0.2894	GENOME
STM14_1132	asnS	asparaginyl-tRNA synthetase	0.1772	0.2588	0.0816	GENOME
STM14_1133	STM14_1133	hypothetical protein	-0.1189	-0.0933	0.0256	GENOME
STM14_1134	STM14_1134	putative leucine response regulator	-0.0673	0.062	0.1293	GENOME
STM14_1135	STM14_1135	hypothetical protein	0.3267	0.62	0.2933	GENOME
STM14_1136	STM14_1136	diaminopropionate ammonia-lyase	-0.1636	0.0158	0.1794	GENOME
STM14_1137	STM14_1137	conserved hypothetical protein	-0.0308	0.0931	0.124	GENOME
STM14_1138	STM14_1138	putative transcriptional regulator	0.1229	0.3049	0.182	GENOME
STM14_1139	pncB	nicotinate phosphoribosyltransferase	-0.0296	0.0487	0.0783	GENOME
STM14_1140	STM14_1140	integrase	0.0983	0.165	0.0667	GENOME
STM14_1141	STM14_1141	excisionase	0.1889	0.4875	0.2986	GENOME
STM14_1145	STM14_1145	hypothetical protein	0.32	0.2325	-0.0875	GENOME
STM14_1161	STM14_1161	hypothetical protein	0.4542	0.4256	-0.0285	GENOME
STM14_1162	STM14_1162	putative molecular chaperone	0.263	0.3643	0.1013	GENOME
STM14_1163	STM14_1163	hypothetical protein	0.3796	0.4178	0.0382	GENOME
STM14_1164	STM14_1164	hypothetical protein	0.435	0.095	-0.34	GENOME
STM14_1165	STM14_1165	hypothetical protein	0.2858	0.0093	-0.2764	GENOME
STM14_1169	STM14_1169	hypothetical protein	0.3367	0.67	0.3333	GENOME
STM14_1170	STM14_1170	hypothetical protein	0.2506	0.0375	-0.2131	GENOME
STM14_1171	STM14_1171	hypothetical protein	0.1128	0.2048	0.092	GENOME
STM14_1172	STM14_1172	phage portal protein, lambda family	0.0627	0.1317	0.069	GENOME
STM14_1173	STM14_1173	Clp protease-like protein	0.2131	0.0472	-0.1659	GENOME
STM14_1174	STM14_1174	putative RecA/RadA recombinase	0.285	0.2246	-0.0604	GENOME
STM14_1175	STM14_1175	ATP-binding sugar transporter-like protein	0.2838	0.2166	-0.0672	GENOME
STM14_1176	STM14_1176	minor tail protein	-0.0215	0.2698	0.2913	GENOME
STM14_1177	STM14_1177	minor tail protein	0.0673	0.2565	0.1892	GENOME
STM14_1178	STM14_1178	major tail protein	0.2686	0.405	0.1364	GENOME
STM14_1179	STM14_1179	minor tail protein	0.294	0.37	0.076	GENOME
STM14_1180	STM14_1180	minor tail protein	0.3619	0.2889	-0.073	GENOME
STM14_1181	STM14_1181	minor tail protein	0.2723	0.064	-0.2083	GENOME
STM14_1182	STM14_1182	minor tail protein	-0.0721	-0.0906	-0.0185	GENOME
STM14_1183	STM14_1183	attachment/invasion protein	0.0227	-0.0059	-0.0286	GENOME
STM14_1184	sodC_1	superoxide dismutase precursor	0.1597	0.0715	-0.0882	GENOME
STM14_1185	STM14_1185	minor tail protein	0.1077	0.0666	-0.0411	GENOME
STM14_1186	STM14_1186	tail assembly protein	0.1577	0.04	-0.1177	GENOME
STM14_1187	STM14_1187	tail assembly protein	0.2802	0.2786	-0.0017	GENOME
STM14_1188	STM14_1188	host specificity protein J	0.2564	0.1432	-0.1132	GENOME
STM14_1190	STM14_1190	tail fiber protein	0.3267	0.5688	0.2421	GENOME
STM14_1191	STM14_1191	tail fiber assembly like-protein	0	-0.2038	-0.2038	GENOME
STM14_1193	sseI	secreted effector protein	0.1695	-0.0113	-0.1808	GENOME
STM14_1194	STM14_1194	pseudo	0.2381	0.2147	-0.0234	GENOME
STM14_1195	STM14_1195	hypothetical protein	0.0888	0.3271	0.2383	GENOME
STM14_1196	STM14_1196	hypothetical protein	0.1486	0.3843	0.2357	GENOME
STM14_1197	STM14_1197	hypothetical protein	0.0624	0.311	0.2486	GENOME
STM14_1198	STM14_1198	MsgA-like protein	0.47	0.18	-0.29	GENOME
STM14_1199	pepN	aminopeptidase N	0.3422	0.3115	-0.0307	GENOME
STM14_1200	pyrD	dihydroorotate dehydrogenase 2	0.0968	0.1992	0.1023	GENOME
STM14_1201	STM14_1201	hypothetical protein	0.0092	0.2125	0.2033	GENOME
STM14_1202	ycbW	putative cytoplasmic protein	0.1067	-0.0227	-0.1294	GENOME
STM14_1203	STM14_1203	putative iron-sulfur protein	0.2826	0.1699	-0.1127	GENOME
STM14_1204	ycbY	23S rRNA m(2)G2445 methyltransferase	0.0892	0.0213	-0.0679	GENOME
STM14_1205	uup	ABC transporter ATPase component	0.0449	-0.0057	-0.0506	GENOME
STM14_1206	pqiA	paraquat-inducible protein A	-0.0183	0.0481	0.0663	GENOME
STM14_1207	pqiB	paraquat-inducible protein B	0.1159	0.0623	-0.0536	GENOME
STM14_1208	ymbA	putative outer membrane protein	-0.1055	-0.1271	-0.0217	GENOME
STM14_1209	STM14_1209	hypothetical protein	-0.1742	-0.15	0.0242	GENOME
STM14_1210	rmf	ribosome modulation factor	-0.1587	-0.2515	-0.0928	GENOME
STM14_1211	fabA	3-hydroxydecanoyl-(acyl carrier protein) dehydratase	-0.0833	-0.015	0.0683	GENOME
STM14_1212	lonH	putative protease	-0.3623	-0.2823	0.08	GENOME
STM14_1213	ycbG	hypothetical protein	-0.257	-0.3877	-0.1308	GENOME
STM14_1214	ompA	outer membrane protein A	-0.1026	-0.0145	0.088	GENOME
STM14_1215	sulA	SOS cell division inhibitor	0.1233	0.2165	0.0932	GENOME
STM14_1216	STM14_1216	hypothetical protein	0.275	0.1881	-0.0869	GENOME
STM14_1217	yccR	putative DNA transformation protein	0.1812	-0.0364	-0.2176	GENOME
STM14_1218	yccS	putative transporter	0.0817	0.1355	0.0538	GENOME
STM14_1219	yccF	hypothetical protein	0.2303	0.4718	0.2414	GENOME
STM14_1220	helD	DNA helicase IV	0.1314	0.1703	0.0389	GENOME
STM14_1221	mgsA	methylglyoxal synthase	0.243	-0.0648	-0.3078	GENOME
STM14_1222	yccT	hypothetical protein	0.3207	0.052	-0.2688	GENOME
STM14_1223	STM14_1223	putative cytoplasmic protein	0.1233	-0.0372	-0.1605	GENOME
STM14_1224	yccV	putative inner membrane protein	0.1925	0.1403	-0.0522	GENOME
STM14_1225	yccW	putative SAM-dependent methyltransferase	0.2392	-0.0898	-0.329	GENOME
STM14_1226	STM14_1226	putative outer membrane protein	0.3239	-0.1	-0.4239	GENOME
STM14_1227	STM14_1227	regulatory protein	0.2267	0.1781	-0.0485	GENOME
STM14_1228	yccX	putative phosphohydrolase	0.2056	0.1771	-0.0285	GENOME
STM14_1229	yccK	sulfurtransferase TusE	0.2538	0.1563	-0.0975	GENOME
STM14_1230	yccA	hypothetical protein	0.4749	0.5097	0.0348	GENOME
STM14_1231	serT	tRNA-Ser	-0.0089	0.1025	0.1114	GENOME
STM14_1232	pipA	pathogenicity island-encoded protein A	0.1408	0.3154	0.1746	GENOME
STM14_1233	pipB	secreted effector protein	0.0295	0.327	0.2975	GENOME
STM14_1234	STM14_1234	hypothetical protein	0.1608	0.3769	0.216	GENOME
STM14_1235	STM14_1235	putative inner membrane protein	-0.1039	0.2075	0.3114	GENOME
STM14_1236	pipC	pathogenicity island-encoded protein C	-0.0188	0.2103	0.2291	GENOME
STM14_1237	sopB	secreted effector protein	0.0003	-0.0051	-0.0054	GENOME
STM14_1238	orfX	putative cytoplasmic protein	-0.2742	0.1244	0.3985	GENOME
STM14_1239	STM14_1239	putative cytoplasmic protein	-0.1058	0.2344	0.3402	GENOME
STM14_1240	pipD	pathogenicity island-encoded protein D	0.2238	0.2988	0.075	GENOME
STM14_1241	copS	copper resistance protein	0.1295	0.1481	0.0186	GENOME
STM14_1242	copR	transcriptional regulatory protein YedW	0.0487	0.159	0.1103	GENOME
STM14_1243	STM14_1243	hypothetical protein	0.2027	0.4068	0.2041	GENOME
STM14_1244	STM14_1244	hypothetical protein	0.2933	0.075	-0.2183	GENOME
STM14_1245	STM14_1245	hypothetical protein	0.1217	0.2738	0.1521	GENOME
STM14_1246	hpaC	4-hydroxyphenylacetate catabolism	0.2733	0.4479	0.1746	GENOME
STM14_1247	hpaB	4-hydroxyphenylacetate catabolism	0.4593	0.4978	0.0385	GENOME
STM14_1248	hpaR	4-hydroxyphenylacetate catabolism	0.3085	0.5442	0.2356	GENOME
STM14_1249	STM14_1249	hypothetical protein	0.2244	0.41	0.1856	GENOME
STM14_1250	hpaG	4-hydroxyphenylacetate catabolism	0.1975	0.1672	-0.0303	GENOME
STM14_1251	hpaE	4-hydroxyphenylacetate catabolism	0.2123	0.1025	-0.1098	GENOME
STM14_1252	hpaD	4-hydroxyphenylacetate catabolism	0.2396	0.2635	0.0238	GENOME
STM14_1253	hpaF	4-hydroxyphenylacetate catabolism	0.114	0.1205	0.0065	GENOME
STM14_1254	STM14_1254	hypothetical protein	0.0458	0.4113	0.3654	GENOME
STM14_1255	hpaH	4-hydroxyphenylacetate catabolism	-0.0342	0.0784	0.1126	GENOME
STM14_1256	hpaI	4-hydroxyphenylacetate catabolism	0.2596	0.0639	-0.1957	GENOME
STM14_1257	hpaX	4-hydroxyphenylacetate catabolism	0.0745	0.116	0.0416	GENOME
STM14_1258	hpaA	4-hydroxyphenylacetate catabolism	0.0832	0.1859	0.1027	GENOME
STM14_1259	STM14_1259	putative periplasmic protein	0.1003	0.2331	0.1328	GENOME
STM14_1260	STM14_1260	hypothetical protein	0.0825	-0.0688	-0.1512	GENOME
STM14_1261	STM14_1261	hypothetical protein	0.1392	0.3638	0.2246	GENOME
STM14_1262	STM14_1262	conserved hypothetical protein	0.1942	0.3056	0.1115	GENOME
STM14_1263	yccD	chaperone-modulator protein CbpM	0.1917	0.3263	0.1346	GENOME
STM14_1264	cbpA	curved DNA-binding protein CbpA	0.3402	0.2838	-0.0564	GENOME
STM14_1265	STM14_1265	hypothetical protein	0.1625	0.6025	0.44	GENOME
STM14_1266	scsA	suppression of copper sensitivity protein A	0.19	0.3481	0.1581	GENOME
STM14_1267	scsB	suppression of copper sensitivity protein	-0.0663	0.0734	0.1397	GENOME
STM14_1268	scsC	suppression of copper sensitivity protein	-0.0051	0.1442	0.1494	GENOME
STM14_1269	scsD	suppression of copper sensitivity protein	0.1483	0.0623	-0.0861	GENOME
STM14_1270	agp	glucose-1-phosphatase/inositol phosphatase	0.2118	0.0772	-0.1346	GENOME
STM14_1271	yccJ	hypothetical protein	0.2242	0.2006	-0.0235	GENOME
STM14_1272	wraB	TrpR binding protein WrbA	0.2755	0.1791	-0.0964	GENOME
STM14_1273	STM14_1273	hypothetical protein	0.1678	0.1479	-0.0199	GENOME
STM14_1274	ycdF	pseudo	0.2383	0.0375	-0.2008	GENOME
STM14_1275	ymdF	putative cytoplasmic protein	0.2233	0.0375	-0.1858	GENOME
STM14_1276	ycdC	putative transcriptional repressor	0.2685	0.1056	-0.1629	GENOME
STM14_1277	STM14_1277	putative periplasmic protein	0.0933	0.207	0.1137	GENOME
STM14_1278	putA		0.0464	0.0279	-0.0185	GENOME
STM14_1279	STM14_1279	hypothetical protein	-0.0039	0.1421	0.146	GENOME
STM14_1280	STM14_1280	hypothetical protein	0.0787	0.2415	0.1628	GENOME
STM14_1281	putP	major sodium/proline symporter	0.1709	0.1719	0.0009	GENOME
STM14_1282	STM14_1282	hypothetical protein	0.21	0.3506	0.1406	GENOME
STM14_1283	STM14_1283	hypothetical protein	0.3483	0.2134	-0.1349	GENOME
STM14_1284	phoH		0.2407	0.3686	0.128	GENOME
STM14_1285	STM14_1285	putative transcriptional regulator	0.0274	-0.0161	-0.0435	GENOME
STM14_1286	STM14_1286	hypothetical protein	-0.0608	-0.1406	-0.0798	GENOME
STM14_1287	STM14_1287	putative sodium/glucose cotransporter	0.0759	0.1318	0.0559	GENOME
STM14_1288	STM14_1288	hypothetical protein	0.055	0.0506	-0.0044	GENOME
STM14_1289	STM14_1289	hypothetical protein	-0.0207	0.022	0.0427	GENOME
STM14_1290	STM14_1290	N-acetylmannosamine-6-phosphate 2-epimerase	0.2307	0.2339	0.0032	GENOME
STM14_1291	STM14_1291	hypothetical protein	-0.2117	-0.0213	0.1904	GENOME
STM14_1292	STM14_1292	hypothetical protein	-0.2542	-0.0681	0.186	GENOME
STM14_1293	STM14_1293	putative inner membrane protein	0.1285	0.337	0.2085	GENOME
STM14_1294	STM14_1294	putative outer membrane protein	-0.1283	-0.1386	-0.0102	GENOME
STM14_1295	STM14_1295	putative sialic acid transporter	0.2174	0.2185	0.0011	GENOME
STM14_1296	STM14_1296	putative dehydrogenase	0.2315	0.3242	0.0927	GENOME
STM14_1298	STM14_1298	hypothetical protein	0.1067	0.1713	0.0646	GENOME
STM14_1299	ycdW	putative oxidoreductase	0.187	0.2181	0.0311	GENOME
STM14_1300	ycdX	putative hydrolase	0.3258	0.4125	0.0867	GENOME
STM14_1301	ycdY	putative oxidoreductase component	0.3851	0.246	-0.1392	GENOME
STM14_1302	ycdZ	putative inner membrane protein	0.2897	0.2033	-0.0864	GENOME
STM14_1303	csgG	putative curli operon transcriptional regulator	0.2541	0.2644	0.0104	GENOME
STM14_1304	csgF	curli assembly protein CsgF	0.2163	0.047	-0.1693	GENOME
STM14_1305	csgE	curli assembly protein CsgE	0.1033	0.0347	-0.0686	GENOME
STM14_1306	csgD	DNA-binding transcriptional regulator CsgD	-0.1282	0.0291	0.1573	GENOME
STM14_1307	STM14_1307	hypothetical protein	0.1308	0.1863	0.0554	GENOME
STM14_1308	STM14_1308	hypothetical protein	-0.042	-0.1155	-0.0735	GENOME
STM14_1309	csgB	curlin minor subunit	0.2521	0.6786	0.4265	GENOME
STM14_1310	csgA	cryptic curlin major subunit	0.3289	0.4496	0.1207	GENOME
STM14_1311	csgC	putative autoagglutination protein	0.1689	0.2313	0.0624	GENOME
STM14_1312	ymdA	putative periplasmic protein	0.0329	0.4922	0.4593	GENOME
STM14_1313	STM14_1313	hypothetical protein	0.1303	0.2044	0.0741	GENOME
STM14_1314	ymdC	putative phospholipase	0.2908	0.427	0.1363	GENOME
STM14_1315	mdoC	glucans biosynthesis protein	0.0425	0.1255	0.0831	GENOME
STM14_1316	STM14_1316	hypothetical protein	-0.374	-0.372	0.002	GENOME
STM14_1317	mdoG	glucan biosynthesis protein G	-0.6411	-0.5523	0.0887	GENOME
STM14_1318	mdoH	glucosyltransferase MdoH	-0.738	-0.6913	0.0467	GENOME
STM14_1319	yceK	hypothetical protein	-0.025	0.1129	0.1379	GENOME
STM14_1320	msyB	hypothetical protein	0.1103	-0.0008	-0.1111	GENOME
STM14_1321	yceE	drug efflux system protein MdtG	0.1504	0.083	-0.0674	GENOME
STM14_1322	STM14_1322	hypothetical protein	0.1892	0.2983	0.1092	GENOME
STM14_1323	htrB	lipid A biosynthesis lauroyl acyltransferase	0.0708	0.1343	0.0634	GENOME
STM14_1324	yceA	hypothetical protein	0.2167	0.1141	-0.1026	GENOME
STM14_1325	yceI	hypothetical protein	0.2507	-0.0738	-0.3244	GENOME
STM14_1326	STM14_1326	putative inner membrane protein	0.199	-0.0516	-0.2507	GENOME
STM14_1327	STM14_1327	conserved hypothetical protein	0.0372	0.0425	0.0053	GENOME
STM14_1328	yceO	putative inner membrane protein	0.1567	0.1513	-0.0054	GENOME
STM14_1329	solA	N-methyltryptophan oxidase	0.2029	0.0777	-0.1252	GENOME
STM14_1330	bssS	biofilm formation regulatory protein BssS	0.0067	0	-0.0067	GENOME
STM14_1331	dinI	DNA damage-inducible protein I	0.13	0.2467	0.1167	GENOME
STM14_1332	pyrC	dihydroorotase	0.0826	0.0664	-0.0162	GENOME
STM14_1333	yceB	hypothetical protein	0.0761	0.3438	0.2676	GENOME
STM14_1334	grxB	glutaredoxin 2	0.1945	0.1466	-0.0479	GENOME
STM14_1335	yceL	multidrug resistance protein MdtH	-0.0343	0.0815	0.1158	GENOME
STM14_1336	rimJ	ribosomal-protein-S5-alanine N-acetyltransferase	0.1562	0.0968	-0.0594	GENOME
STM14_1337	yceH	hypothetical protein	0.21	-0.0538	-0.2638	GENOME
STM14_1338	mviM	putative virulence protein	0.2035	0.179	-0.0245	GENOME
STM14_1339	STM14_1339	hypothetical protein	0.1667	-0.0225	-0.1892	GENOME
STM14_1340	mviN	putative virulence protein	0.2586	0.2686	0.01	GENOME
STM14_1341	flgN	putative FlgK/FlgL export chaperone	-0.144	-0.0128	0.1313	GENOME
STM14_1342	flgM	anti-sigma28 factor FlgM	-0.0758	0.1072	0.183	GENOME
STM14_1343	flgA	flagellar basal body P-ring biosynthesis protein FlgA	0.0859	0.2208	0.1349	GENOME
STM14_1344	STM14_1344	flagellar basal body P-ring biosynthesis protein FlgA	-0.1383	0.0525	0.1908	GENOME
STM14_1345	flgB	flagellar basal body rod protein FlgB	-0.0806	0.1115	0.192	GENOME
STM14_1346	flgC	flagellar basal body rod protein FlgC	-0.343	-0.0744	0.2685	GENOME
STM14_1347	flgD	flagellar basal body rod modification protein	-0.0596	0.3991	0.4586	GENOME
STM14_1348	flgE	flagellar hook protein FlgE	-0.1475	0.2313	0.3788	GENOME
STM14_1349	flgF	flagellar basal body rod protein FlgF	-0.4598	-0.2183	0.2415	GENOME
STM14_1350	flgG	flagellar basal body rod protein FlgG	-0.289	0.0649	0.3539	GENOME
STM14_1351	flgH	flagellar basal body L-ring protein	-0.2533	-0.0056	0.2477	GENOME
STM14_1352	flgI	flagellar basal body P-ring protein	-0.1877	0.1252	0.313	GENOME
STM14_1353	flgJ	peptidoglycan hydrolase	-0.3765	-0.1858	0.1907	GENOME
STM14_1354	flgK	flagellar hook-associated protein FlgK	-0.2008	-0.0233	0.1775	GENOME
STM14_1355	flgL	flagellar hook-associated protein FlgL	0.0883	0.2505	0.1621	GENOME
STM14_1356	STM14_1356	hypothetical protein	-0.0917	-0.065	0.0267	GENOME
STM14_1357	rne	ribonuclease E	0.0257	0.0094	-0.0163	GENOME
STM14_1358	STM14_1358	pseudo	-0.0296	-0.0953	-0.0657	GENOME
STM14_1359	rluC	23S rRNA pseudouridylate synthase C	-0.0533	-0.1238	-0.0704	GENOME
STM14_1360	STM14_1360	putative inner membrane lipoprotein	-0.0163	-0.276	-0.2597	GENOME
STM14_1361	STM14_1361	conserved hypothetical protein	0.03	0.0929	0.0629	GENOME
STM14_1362	maf_1	Maf-like protein	0.215	0.0346	-0.1804	GENOME
STM14_1363	yceD	hypothetical protein	-0.1517	-0.1104	0.0413	GENOME
STM14_1364	rpmF	50S ribosomal protein L32	0.0367	0.1769	0.1402	GENOME
STM14_1365	plsX	putative glycerol-3-phosphate acyltransferase PlsX	-0.1818	0.0435	0.2253	GENOME
STM14_1366	fabH	3-oxoacyl-(acyl carrier protein) synthase III	0.0207	0.0964	0.0757	GENOME
STM14_1367	fabD	acyl carrier protein S-malonyltransferase	0.0413	0.004	-0.0373	GENOME
STM14_1368	fabG	3-ketoacyl-(acyl-carrier-protein) reductase	0.0846	0.1308	0.0462	GENOME
STM14_1369	acpP	acyl carrier protein	-0.2427	-0.02	0.2227	GENOME
STM14_1370	fabF	3-oxoacyl-(acyl carrier protein) synthase II	-0.0694	-0.0165	0.0528	GENOME
STM14_1371	pabC	4-amino-4-deoxychorismate lyase	-0.0617	-0.1689	-0.1072	GENOME
STM14_1372	yceG	hypothetical protein	0.057	0.0261	-0.0309	GENOME
STM14_1373	tdk_1	thymidylate kinase	0.0691	0.1468	0.0777	GENOME
STM14_1374	holB	DNA polymerase III subunit delta'	-0.0867	-0.0453	0.0414	GENOME
STM14_1375	ycfH	putative metallodependent hydrolase	0.0391	0.0331	-0.006	GENOME
STM14_1376	STM14_1376	hypothetical protein	0.1267	-0.2217	-0.3483	GENOME
STM14_1377	ptsG	glucose-specific PTS system IIBC components	0.2004	0.2253	0.0248	GENOME
STM14_1378	fhuE	ferric-rhodotorulic acid outer membrane transporter	0.0048	-0.017	-0.0218	GENOME
STM14_1379	ycfF	purine nucleoside phosphoramidase	-0.0117	0.1163	0.1279	GENOME
STM14_1380	ycfL	putative outer membrane lipoprotein	-0.0483	-0.0463	0.0021	GENOME
STM14_1381	ycfM	putative outer membrane lipoprotein	0.0004	-0.0661	-0.0665	GENOME
STM14_1382	thiK	thiamine kinase	0.065	-0.0157	-0.0807	GENOME
STM14_1383	nagZ	beta-hexosaminidase	0.1995	0.0059	-0.1936	GENOME
STM14_1384	ycfP	hypothetical protein	-0.0291	-0.0486	-0.0195	GENOME
STM14_1385	ndh	respiratory NADH dehydrogenase 2	-0.1901	-0.1283	0.0618	GENOME
STM14_1386	ycfJ	hypothetical protein	-0.0682	-0.0515	0.0167	GENOME
STM14_1387	ycfQ	putative transcriptional repressor	0.2256	-0.11	-0.3356	GENOME
STM14_1388	ycfR	putative outer membrane protein	0.1076	-0.1111	-0.2187	GENOME
STM14_1389	ycfS	putative periplasmic protein	0.0988	-0.1264	-0.2252	GENOME
STM14_1390	STM14_1390	hypothetical protein	0.0872	0.0129	-0.0743	GENOME
STM14_1391	mfd	transcription-repair coupling factor	0.1466	0.0109	-0.1356	GENOME
STM14_1392	ycfU	outer membrane-specific lipoprotein transporter subunit LolC	0.1007	0.0606	-0.0401	GENOME
STM14_1393	lolD	lipoprotein transporter ATP-binding subunit	0.0756	0.1014	0.0258	GENOME
STM14_1394	ycfW	outer membrane-specific lipoprotein transporter subunit LolE	0.0021	-0.0216	-0.0237	GENOME
STM14_1395	ycfX	N-acetyl-D-glucosamine kinase	0.0549	-0.0091	-0.064	GENOME
STM14_1396	cobB	NAD-dependent deacetylase	0.105	0.1224	0.0174	GENOME
STM14_1397	potD	spermidine/putrescine ABC transporter periplasmic substrate-binding protein	0.2273	0.2423	0.015	GENOME
STM14_1398	potC	spermidine/putrescine ABC transporter membrane protein	0.2637	0.3691	0.1054	GENOME
STM14_1399	STM14_1399	hypothetical protein	-0.0725	0.4738	0.5463	GENOME
STM14_1400	sifA	secreted effector protein	0.2182	0.2625	0.0443	GENOME
STM14_1401	STM14_1401	conserved hypothetical protein	0.2027	0.2175	0.0148	GENOME
STM14_1402	potB	spermidine/putrescine ABC transporter membrane protein	0.2589	0.4625	0.2036	GENOME
STM14_1403	potA	putrescine/spermidine ABC transporter ATPase protein	0.2921	0.3763	0.0842	GENOME
STM14_1404	pepT	peptidase T	0.1765	0.0339	-0.1426	GENOME
STM14_1407	ycfD	putative cytoplasmic protein	0.2471	0.1285	-0.1185	GENOME
STM14_1408	phoQ	sensor protein PhoQ	0.0929	0.1326	0.0397	GENOME
STM14_1409	phoP	DNA-binding transcriptional regulator PhoP	-0.0795	-0.0004	0.0792	GENOME
STM14_1410	purB	adenylosuccinate lyase	0.1536	0.1417	-0.0119	GENOME
STM14_1411	ycfC	hypothetical protein	-0.1288	-0.418	-0.2892	GENOME
STM14_1412	trmU	tRNA (5-methylaminomethyl-2-thiouridylate)-methyltransferase	0.0978	0.1488	0.051	GENOME
STM14_1413	ymfB	putative MutT-like protein	0.1243	-0.2533	-0.3776	GENOME
STM14_1414	STM14_1414	putative periplasmic protein	-0.0079	-0.0122	-0.0043	GENOME
STM14_1415	ymfC	putative ribosomal large subunit pseudouridine synthase	0.0081	0.0663	0.0582	GENOME
STM14_1416	icdA	isocitrate dehydrogenase	0.2301	0.2254	-0.0047	GENOME
STM14_1453	STM14_1453	bacteriophage lysis protein	0.596	0.7395	0.1435	GENOME
STM14_1454	STM14_1454	hypothetical protein	0.4333	0.6683	0.235	GENOME
STM14_1455	STM14_1455	prophage DNA packaging protein	0.2679	0.3264	0.0585	GENOME
STM14_1456	STM14_1456	terminase-like large protein	0.1211	0.1759	0.0547	GENOME
STM14_1457	STM14_1457	head-to-tail joining-like protein	-0.0233	0.1406	0.164	GENOME
STM14_1458	STM14_1458	phage portal protein, lambda family	0.1192	0.1823	0.0632	GENOME
STM14_1459	STM14_1459	prophage head-tail preconnector	0.0924	0.0666	-0.0258	GENOME
STM14_1460	STM14_1460	phage head-like protein	0.1104	0.38	0.2696	GENOME
STM14_1461	STM14_1461	phage head-like protein	0.1205	0.1425	0.022	GENOME
STM14_1462	STM14_1462	pseudo	0.0117	0.2272	0.2155	GENOME
STM14_1463	STM14_1463	minor capsid protein FII	0.0058	0.15	0.1442	GENOME
STM14_1464	STM14_1464	prophage minor tail protein Z	0.179	0.1033	-0.0758	GENOME
STM14_1465	STM14_1465	Peyer's patch-specific virulence factor GipA	0.1245	0.1831	0.0586	GENOME
STM14_1466	STM14_1466	phage minor tail protein U	-0.1467	0.0146	0.1612	GENOME
STM14_1467	STM14_1467	major tail-like protein	-0.0733	-0.2571	-0.1838	GENOME
STM14_1468	STM14_1468	phage minor tail protein G	0.0052	-0.2447	-0.2499	GENOME
STM14_1469	STM14_1469	minor tail-like protein	0.0789	-0.0963	-0.1751	GENOME
STM14_1470	STM14_1470	phage tail component H-like protein	0.2398	0.1738	-0.066	GENOME
STM14_1471	STM14_1471	phage tail component M-like protein	0.4214	0.1029	-0.3186	GENOME
STM14_1472	STM14_1472	phage tail component L-like protein	0.2862	0.1584	-0.1278	GENOME
STM14_1473	STM14_1473	hypothetical protein	0.0952	0.0347	-0.0605	GENOME
STM14_1474	STM14_1474	tail assembly protein I-like protein	0.0717	0.2254	0.1538	GENOME
STM14_1475	STM14_1475	host specificity protein	0.2831	0.2701	-0.013	GENOME
STM14_1478	STM14_1478	side tail fiber protein	0.3267	0.5688	0.2421	GENOME
STM14_1485	STM14_1485	isocitrate dehydrogenase, NADP-dependent	0.1489	0.3983	0.2494	GENOME
STM14_1486	STM14_1486	putative cytoplasmic protein	0.0856	0.4055	0.32	GENOME
STM14_1487	STM14_1487	hypothetical protein	-0.1317	0.3944	0.526	GENOME
STM14_1488	STM14_1488	hypothetical protein	-0.095	0.4675	0.5625	GENOME
STM14_1489	STM14_1489	hypothetical protein	0.2494	0.7067	0.4572	GENOME
STM14_1490	envF	putative envelope lipoprotein	0.244	0.213	-0.031	GENOME
STM14_1491	STM14_1491		0.25	0.55	0.3	GENOME
STM14_1492	msgA	macrophage survival protein	0.3961	0.6417	0.2456	GENOME
STM14_1493	envE	putative envelope protein	0.2145	0.3789	0.1643	GENOME
STM14_1494	STM14_1494	hypothetical protein	0.1193	0.348	0.2287	GENOME
STM14_1495	STM14_1495	cold shock-like protein	0.084	0.19	0.106	GENOME
STM14_1496	STM14_1496	hypothetical protein	0.07	0.0794	0.0094	GENOME
STM14_1497	pagD	virulence protein PAGD precursor	-0.0552	0.0561	0.1113	GENOME
STM14_1498	STM14_1498	pseudo	-0.2808	0.0663	0.3471	GENOME
STM14_1499	STM14_1499	conserved hypothetical protein	-0.0611	0.0908	0.1519	GENOME
STM14_1500	STM14_1500	hypothetical protein	0.3333	0.3788	0.0454	GENOME
STM14_1501	pagC	virulence membrane protein PAGC precursor	0.4269	0.5992	0.1722	GENOME
STM14_1502	STM14_1502	hypothetical protein	0.3893	0.6155	0.2262	GENOME
STM14_1503	STM14_1503	tRNA-Arg	0.37	0.3938	0.0238	GENOME
STM14_1504	STM14_1504	pseudo	0.31	0.0792	-0.2308	GENOME
STM14_1505	pliC	lysozyme inhibitor	0.1429	0.2089	0.0661	GENOME
STM14_1506	STM14_1506	hypothetical protein	0.0442	0.2494	0.2052	GENOME
STM14_1507	STM14_1507	putative lipoprotein	0.1875	0.1513	-0.0363	GENOME
STM14_1508	STM14_1508	putative cytoplasmic protein	0.2153	0.158	-0.0573	GENOME
STM14_1509	STM14_1509	putative molecular chaperone	0.2363	0.1783	-0.058	GENOME
STM14_1510	STM14_1510	putative inner membrane protein	0.2892	0.1744	-0.1148	GENOME
STM14_1511	STM14_1511	putative cytoplasmic protein	0.4312	0.5873	0.1561	GENOME
STM14_1512	STM14_1512	putative inner membrane protein	0.1476	0.3425	0.1949	GENOME
STM14_1513	STM14_1513	putative outer membrane lipoprotein	0.0163	0.2172	0.2009	GENOME
STM14_1514	STM14_1514	hypothetical protein	0.4417	0.6396	0.1979	GENOME
STM14_1515	STM14_1515	putative ABC transporter periplasmic binding protein	0.13	-0.0141	-0.1441	GENOME
STM14_1516	STM14_1516	putative ABC transporter protein	0.1822	-0.1061	-0.2883	GENOME
STM14_1517	STM14_1517	putative ABC transporter protein	0.1537	-0.0856	-0.2393	GENOME
STM14_1518	STM14_1518	putative ABC-type transport system ATPase component	0.1606	-0.1869	-0.3475	GENOME
STM14_1519	STM14_1519	putative ABC-type transport system ATPase component	0.2552	0.2427	-0.0126	GENOME
STM14_1520	STM14_1520	putative inner membrane protein	0.2471	0.1807	-0.0664	GENOME
STM14_1521	STM14_1521	putative cytoplasmic protein	0.2189	0.3067	0.0878	GENOME
STM14_1522	STM14_1522	tRNA-Arg	0.0283	0.2613	0.2329	GENOME
STM14_1523	STM14_1523	hypothetical protein	0.2228	0.1881	-0.0347	GENOME
STM14_1524	STM14_1524	hypothetical protein	0.0133	-0.12	-0.1333	GENOME
STM14_1525	aadA	aminoglycoside resistance protein	0.0869	0.0439	-0.043	GENOME
STM14_1526	STM14_1526	putative response regulator	0.2569	0.4682	0.2113	GENOME
STM14_1527	STM14_1527	putative transcriptional regulator	0.1863	0.1508	-0.0355	GENOME
STM14_1528	STM14_1528	hypothetical protein	0.1322	0.0325	-0.0997	GENOME
STM14_1529	STM14_1529	putative cytoplasmic protein	0.42	0.3338	-0.0863	GENOME
STM14_1530	STM14_1530	putative cytoplasmic protein	-0.0508	0.3206	0.3715	GENOME
STM14_1531	STM14_1531	chorismate mutase	0.1085	0.11	0.0015	GENOME
STM14_1532	yeaS	leucine export protein LeuE	0.1567	0.2554	0.0987	GENOME
STM14_1533	STM14_1533	hypothetical protein	0.1142	0.2275	0.1133	GENOME
STM14_1534	yeaR	putative cytoplasmic protein	0.16	0.2603	0.1003	GENOME
STM14_1535	yoaG	putative cytoplasmic protein	0.2111	0.3883	0.1772	GENOME
STM14_1536	STM14_1536	hypothetical protein	-0.0783	0.2681	0.3465	GENOME
STM14_1537	STM14_1537	putative nitric oxide reductase	0.0876	0.252	0.1643	GENOME
STM14_1538	STM14_1538	hypothetical protein	0.3873	0.4895	0.1022	GENOME
STM14_1539	yeaQ	hypothetical protein	0.3052	0.4761	0.1708	GENOME
STM14_1540	STM14_1540	hypothetical protein	0.5833	0.6838	0.1004	GENOME
STM14_1541	STM14_1541	hypothetical protein	-0.02	0.2213	0.2413	GENOME
STM14_1542	yaoF	putative hemolysin	0.1367	0.1853	0.0486	GENOME
STM14_1543	STM14_1543	putative periplasmic protein	0.0333	-0.1304	-0.1637	GENOME
STM14_1544	yeaO	putative cytoplasmic protein	0.2494	0.1213	-0.1282	GENOME
STM14_1545	STM14_1545	hypothetical protein	0.27	0.405	0.135	GENOME
STM14_1546	STM14_1546	hypothetical protein	0.2742	0.3631	0.089	GENOME
STM14_1547	yeaN	putative amino acid/amine transport protein	0.2912	0.2061	-0.0851	GENOME
STM14_1548	yeaM	putative regulatory protein	0.282	0.2997	0.0177	GENOME
STM14_1549	yeaL	putative inner membrane protein	0.6487	0.45	-0.1987	GENOME
STM14_1550	STM14_1550	conserved hypothetical protein	0.4317	0.4556	0.024	GENOME
STM14_1551	STM14_1551	putative inner membrane protein	0.5033	0.3925	-0.1108	GENOME
STM14_1552	yeaK	putative cytoplasmic protein	0.3482	0.1855	-0.1627	GENOME
STM14_1553	yeaJ	putative methyl-accepting chemotaxis protein	0.2473	0.4184	0.1711	GENOME
STM14_1554	STM14_1554	hypothetical protein	0.3922	0.2992	-0.0931	GENOME
STM14_1555	STM14_1555	salivary secreted protein	0.2867	0.115	-0.1717	GENOME
STM14_1556	yeaH	hypothetical protein	0.139	0.1409	0.0018	GENOME
STM14_1557	STM14_1557	hypothetical protein	0.2108	0.4294	0.2185	GENOME
STM14_1558	yeaG	putative serine protein kinase	0.3145	0.406	0.0915	GENOME
STM14_1559	STM14_1559	hypothetical protein	0.3933	0.3525	-0.0408	GENOME
STM14_1560	mipA	MltA-interacting protein A	0.3369	0.3533	0.0164	GENOME
STM14_1561	STM14_1561	arylsulfatase regulator	0.2306	0.3267	0.0961	GENOME
STM14_1562	STM14_1562	putative aldehyde reductase	0.0244	0.1388	0.1144	GENOME
STM14_1563	yeaD	aldose 1-epimerase	0.3061	0.0156	-0.2906	GENOME
STM14_1564	STM14_1564	hypothetical protein	0.1647	-0.0145	-0.1792	GENOME
STM14_1565	gapA	glyceraldehyde-3-phosphate dehydrogenase	0.2544	0.3701	0.1157	GENOME
STM14_1566	STM14_1566	hypothetical protein	0.1967	0.35	0.1533	GENOME
STM14_1567	yeaA	methionine sulfoxide reductase B	-0.0092	0.1925	0.2017	GENOME
STM14_1568	yeaC	putative cytoplasmic protein	0.0146	0.1756	0.161	GENOME
STM14_1569	STM14_1569	hypothetical protein	0.0111	-0.0333	-0.0444	GENOME
STM14_1570	pncA	nicotinamidase/pyrazinamidase	0.0574	-0.0966	-0.154	GENOME
STM14_1571	ansA	cytoplasmic asparaginase I	0.2775	0.1543	-0.1232	GENOME
STM14_1572	STM14_1572	hypothetical protein	0.2056	0.195	-0.0106	GENOME
STM14_1573	sppA	protease 4	0.2233	0.0926	-0.1308	GENOME
STM14_1574	ydjA	hypothetical protein	0.174	0.1255	-0.0485	GENOME
STM14_1575	selD	selenophosphate synthetase	-0.0196	-0.0281	-0.0085	GENOME
STM14_1576	topB	DNA topoisomerase III	0.1127	0.0084	-0.1043	GENOME
STM14_1577	gdhA	glutamate dehydrogenase	0.2013	-0.0373	-0.2386	GENOME
STM14_1578	STM14_1578	putative periplasmic protein	0.1843	0.1786	-0.0057	GENOME
STM14_1579	STM14_1579	pyrimidine (deoxy)nucleoside triphosphate pyrophosphohydrolase	0.1223	0.0068	-0.1156	GENOME
STM14_1580	xthA	exonuclease III	0.1908	0.1869	-0.004	GENOME
STM14_1581	STM14_1581	conserved hypothetical protein	0.2083	0.1981	-0.0102	GENOME
STM14_1582	argD_1	bifunctional succinylornithine transaminase/acetylornithine transaminase	0.1769	0.0918	-0.0851	GENOME
STM14_1583	astA	arginine succinyltransferase	0.1849	0.2371	0.0521	GENOME
STM14_1584	astD	succinylglutamic semialdehyde dehydrogenase	0.2575	0.0436	-0.2139	GENOME
STM14_1585	astB	succinylarginine dihydrolase	0.1095	0.1133	0.0038	GENOME
STM14_1586	astE	succinylglutamate desuccinylase	0.126	0.1135	-0.0125	GENOME
STM14_1587	STM14_1587	hypothetical protein	-0.0444	0.0308	0.0753	GENOME
STM14_1588	spy	periplasmic protein	-0.07	0.0385	0.1085	GENOME
STM14_1589	STM14_1589	nucleotide excision repair endonuclease	0.1379	0.0274	-0.1105	GENOME
STM14_1590	nadE	NAD synthetase	0.2251	0.3884	0.1633	GENOME
STM14_1591	STM14_1591	hypothetical protein	0.115	0.395	0.28	GENOME
STM14_1592	osmE	DNA-binding transcriptional activator OsmE	0.3021	0.6591	0.357	GENOME
STM14_1593	STM14_1593	hypothetical protein	-0.0392	0.47	0.5092	GENOME
STM14_1594	celA	N,N'-diacetylchitobiose-specific PTS system transporter subunit IIB	0.0529	0.5616	0.5086	GENOME
STM14_1595	celB	N,N'-diacetylchitobiose-specific PTS system transporter subunit IIC	0.0658	0.1639	0.0981	GENOME
STM14_1596	celC	N,N'-diacetylchitobiose-specific PTS system transporter subunit IIA	-0.1204	0.0941	0.2145	GENOME
STM14_1597	celD	DNA-binding transcriptional regulator ChbR	-0.1817	-0.0351	0.1465	GENOME
STM14_1598	celF	phospho-beta-glucosidase/cellobiose-6-phosphate hydrolase	-0.0493	0.1153	0.1646	GENOME
STM14_1599	celG	hypothetical protein	-0.1033	-0.0283	0.0751	GENOME
STM14_1600	katE	hydroperoxidase II	0.2763	0.1109	-0.1654	GENOME
STM14_1601	STM14_1601	hypothetical protein	0.2687	0.2615	-0.0072	GENOME
STM14_1602	STM14_1602	hypothetical protein	0.2687	0.2615	-0.0072	GENOME
STM14_1603	cedA	cell division modulator	0.4067	0.1954	-0.2113	GENOME
STM14_1604	ydjN	kinase/transporter-like protein	0.2892	0.194	-0.0952	GENOME
STM14_1605	ydjM	hypothetical protein	0.0738	0.3102	0.2363	GENOME
STM14_1606	yniC	2-deoxyglucose-6-phosphatase	-0.0716	0.1265	0.1981	GENOME
STM14_1607	yniB	putative regulatory protein	0.2023	0.271	0.0687	GENOME
STM14_1608	STM14_1608	putative cytoplasmic protein	0.0977	0.0834	-0.0143	GENOME
STM14_1609	ydiZ	putative cytoplasmic protein	0.1461	0.2233	0.0772	GENOME
STM14_1610	pfkB	6-phosphofructokinase 2	0.1775	0.2344	0.0569	GENOME
STM14_1611	ydiY	putative outer membrane protein	0.3163	0.4049	0.0886	GENOME
STM14_1612	STM14_1612	putative outer membrane protein	0.1735	0.3774	0.2039	GENOME
STM14_1613	STM14_1613	putative inner membrane protein	0.0838	0.3003	0.2166	GENOME
STM14_1614	STM14_1614	putative DNA/RNA non-specific endonuclease	0.2629	0.3119	0.049	GENOME
STM14_1615	STM14_1615	hypothetical protein	0.2908	0.545	0.2542	GENOME
STM14_1616	rfc	O-antigen polymerase	-0.5373	-0.1167	0.4206	GENOME
STM14_1617	STM14_1617	hypothetical protein	0.3117	0.5813	0.2696	GENOME
STM14_1618	STM14_1618	hypothetical protein	0.275	0.4813	0.2063	GENOME
STM14_1619	thrS	threonyl-tRNA synthetase	0.1423	0.2481	0.1057	GENOME
STM14_1620	infC	translation initiation factor IF-3	0.1028	0.1727	0.0699	GENOME
STM14_1621	rpmI	50S ribosomal protein L35	0.1887	0.3725	0.1838	GENOME
STM14_1622	rplT	50S ribosomal protein L20	0.1211	0.1546	0.0335	GENOME
STM14_1623	STM14_1623	hypothetical protein	0.0942	0.0213	-0.0729	GENOME
STM14_1624	pheS	phenylalanyl-tRNA synthetase subunit alpha	0.1106	0.1575	0.0469	GENOME
STM14_1625	pheT	phenylalanyl-tRNA synthetase subunit beta	0.1179	0.1258	0.0079	GENOME
STM14_1626	ihfA	integration host factor subunit alpha	-0.0375	0.0069	0.0444	GENOME
STM14_1627	btuC	vtamin B12-transporter permease	0.2133	-0.0371	-0.2504	GENOME
STM14_1628	btuE	putative glutathione peroxidase	0.3078	0.0392	-0.2686	GENOME
STM14_1629	btuD	vitamin B12-transporter ATPase	0.1392	0.0086	-0.1306	GENOME
STM14_1630	nlpC	lipoprotein	-0.1382	-0.1034	0.0348	GENOME
STM14_1631	STM14_1631	hypothetical protein	-0.0808	0.0725	0.1533	GENOME
STM14_1632	ydiV	hypothetical protein	-0.5383	-0.6605	-0.1221	GENOME
STM14_1633	ydiU	hypothetical protein	-0.1702	-0.2759	-0.1057	GENOME
STM14_1634	ydiE	hypothetical protein	0.1725	-0.0081	-0.1806	GENOME
STM14_1635	aroH	phospho-2-dehydro-3-deoxyheptonate aldolase	0.1317	0.062	-0.0697	GENOME
STM14_1636	STM14_1636	hypothetical protein	0.0408	0.3781	0.3373	GENOME
STM14_1637	ydiA	hypothetical protein	0.1467	0.1722	0.0256	GENOME
STM14_1638	STM14_1638	hypothetical protein	0.2525	-0.0025	-0.255	GENOME
STM14_1639	pps	phosphoenolpyruvate synthase	0.1398	0.0713	-0.0685	GENOME
STM14_1640	ydiD	short chain acyl-CoA synthetase	0.2596	0.2026	-0.057	GENOME
STM14_1641	ydiT	putative ferredoxin	0.1396	0.1381	-0.0015	GENOME
STM14_1642	ydiS	hypothetical protein	0.229	0.3048	0.0758	GENOME
STM14_1643	ydiR	electron transfer flavoprotein subunit YdiR	0.3712	0.2665	-0.1047	GENOME
STM14_1644	ydiQ	putative electron transfer flavoprotein YdiQ	0.3103	0.0135	-0.2968	GENOME
STM14_1645	STM14_1645	hypothetical protein	0.32	0.2483	-0.0717	GENOME
STM14_1646	ydiP	putative transcriptional regulator	-0.0509	0.3639	0.4148	GENOME
STM14_1647	ydiO	putative acyl-CoA dehydrogenase	0.4507	0.6276	0.1769	GENOME
STM14_1648	ydiF	putative acetyl-CoA/acetoacetyl-CoA transferase beta subunit	0.2015	0.4093	0.2078	GENOME
STM14_1649	aroD	3-dehydroquinate dehydratase	-0.0531	0.2793	0.3324	GENOME
STM14_1650	aroE_1	quinate/shikimate dehydrogenase	0.2019	0.4507	0.2487	GENOME
STM14_1651	ydiN	putative transport protein	0.2205	0.4637	0.2432	GENOME
STM14_1652	STM14_1652	hypothetical protein	0.22	0.465	0.245	GENOME
STM14_1653	STM14_1653	hypothetical protein	0.0883	0.1863	0.0979	GENOME
STM14_1654	ydiM	putative transport protein	0.2349	0.4085	0.1737	GENOME
STM14_1655	ydiL	putative cytoplasmic protein	0.1974	0.0558	-0.1416	GENOME
STM14_1656	rprA	regulatory RNA	0.3633	0.167	-0.1963	GENOME
STM14_1657	ydiK	putative inner membrane protein	0.4938	0.4536	-0.0402	GENOME
STM14_1658	STM14_1658	hypothetical protein	0.2967	0.4113	0.1146	GENOME
STM14_1659	ydiJ	putative oxidase	0.3295	0.2497	-0.0798	GENOME
STM14_1660	STM14_1660	hypothetical protein	0.4521	0.3803	-0.0718	GENOME
STM14_1661	ydiH	putative cytoplasmic protein	0.3017	0.22	-0.0817	GENOME
STM14_1662	STM14_1662	putative Na+-dicarboxylate symporter	0.2407	0.2933	0.0526	GENOME
STM14_1663	sufA	iron-sulfur cluster assembly scaffold protein	0.2453	0.2243	-0.0211	GENOME
STM14_1664	sufB	cysteine desulfurase activator complex subunit SufB	0.1937	0.3319	0.1383	GENOME
STM14_1665	sufC	cysteine desulfurase ATPase component	0.1876	0.1622	-0.0254	GENOME
STM14_1666	sufD	cysteine desulfurase activator complex subunit SufD	0.2576	0.2304	-0.0273	GENOME
STM14_1667	sufS	selenocysteine lyase	0.2268	0.1407	-0.0861	GENOME
STM14_1668	ynhA	cysteine desufuration protein SufE	0.2503	0.2188	-0.0316	GENOME
STM14_1669	ynhG	hypothetical protein	0.2256	0.2357	0.0101	GENOME
STM14_1670	lppB	putative methyl-accepting chemotaxis protein	0.4633	0.7783	0.315	GENOME
STM14_1671	lpp	murein lipoprotein	0.4842	0.7569	0.2727	GENOME
STM14_1672	pykF	pyruvate kinase	-0.0504	0.0971	0.1475	GENOME
STM14_1673	orf48	putative amino acid permease	0.2726	0.1971	-0.0756	GENOME
STM14_1674	orf32	putative proline iminopeptidase	0.0225	0.0963	0.0739	GENOME
STM14_1675	orf245	putative cytoplasmic protein	-0.0278	0.1663	0.1941	GENOME
STM14_1676	orf408	putative regulatory protein	-0.0214	0.0742	0.0956	GENOME
STM14_1677	ttrA	tetrathionate reductase complex subunit A	0.2408	0.3181	0.0773	GENOME
STM14_1678	ttrC	tetrathionate reductase complex subunit C	0.2537	0.3407	0.0871	GENOME
STM14_1679	ttrB	tetrathionate reductase complex subunit B	0.3313	0.4336	0.1023	GENOME
STM14_1680	ttrS	sensory histidine kinase	0.1451	0.3299	0.1847	GENOME
STM14_1681	ttrR	response regulator	0.435	0.543	0.108	GENOME
STM14_1682	orf70	hypothetical protein	0.522	0.805	0.283	GENOME
STM14_1683	orf319	putative inner membrane protein	0.4243	0.6323	0.208	GENOME
STM14_1684	orf242	putative regulatory protein	0.3286	0.5168	0.1882	GENOME
STM14_1685	STM14_1685	hypothetical protein	-0.0108	0.1369	0.1477	GENOME
STM14_1686	ssrB	transcriptional activator	0.0524	0.145	0.0926	GENOME
STM14_1687	ssrA	sensor kinase	0.177	0.4361	0.2591	GENOME
STM14_1688	ssaB	secreted effector protein	-0.1258	0.3513	0.4771	GENOME
STM14_1689	ssaC	outer membrane secretin precursor	0.124	0.521	0.3971	GENOME
STM14_1690	ssaD	virulence protein	0.2597	0.5822	0.3225	GENOME
STM14_1691	ssaE	secretion system effector	0.1506	0.4142	0.2636	GENOME
STM14_1693	STM14_1693	secretion system chaperone protein	0.1929	0.3575	0.1646	GENOME
STM14_1694	STM14_1694	translocation machinery component	0.1103	0.3073	0.1971	GENOME
STM14_1695	sscA	secretion system chaparone	0.3975	0.31	-0.0875	GENOME
STM14_1696	sseC	translocation machinery component	0.3261	0.4072	0.0811	GENOME
STM14_1697	sseD	translocation machinery component	0.2433	0.3502	0.1069	GENOME
STM14_1698	sseE	secreted effector protein	0.1793	0.1613	-0.0181	GENOME
STM14_1699	sscB	secretion system chaparone	0.2019	0.1022	-0.0996	GENOME
STM14_1700	sseF	secreted effector protein	0.2006	0.2153	0.0147	GENOME
STM14_1701	sseG	secreted effector protein	0.0205	0.1298	0.1093	GENOME
STM14_1702	ssaG	type III secretion system apparatus protein	0.3375	0.4113	0.0738	GENOME
STM14_1703	ssaH	type III secretion system apparatus protein	0.29	0.4281	0.1381	GENOME
STM14_1704	ssaI	type III secretion system apparatus protein	-0.1344	0.1883	0.3228	GENOME
STM14_1705	ssaJ	needle complex inner membrane lipoprotein	0.0144	0.2327	0.2183	GENOME
STM14_1706	STM14_1706	putative cytoplasmic protein	0.1481	0.2877	0.1397	GENOME
STM14_1707	ssaK	type III secretion system apparatus protein	0.0057	0.112	0.1062	GENOME
STM14_1708	ssaL	type III secretion system apparatus protein	0.1189	0.2283	0.1094	GENOME
STM14_1709	ssaM	type III secretion system apparatus protein	0.0883	0.1547	0.0664	GENOME
STM14_1710	ssaV	secretion system apparatus protein SsaV	0.2747	0.4518	0.1771	GENOME
STM14_1711	ssaN	type III secretion system ATPase	0.3525	0.5039	0.1514	GENOME
STM14_1712	ssaO	type III secretion system apparatus protein	0.3581	0.3522	-0.0059	GENOME
STM14_1713	ssaP	type III secretion system apparatus protein	0.2412	0.2447	0.0034	GENOME
STM14_1714	ssaQ	type III secretion system protein	0.1237	0.211	0.0873	GENOME
STM14_1715	ssaR	type III secretion system protein	-0.1507	0.2716	0.4223	GENOME
STM14_1716	ssaS	type III secretion system apparatus protein	-0.1017	0.3497	0.4514	GENOME
STM14_1717	ssaT	type III secretion system apparatus protein	0.154	0.4497	0.2957	GENOME
STM14_1718	ssaU	secretion system apparatus protein SsaU	0.05	0.1608	0.1108	GENOME
STM14_1719	STM14_1719	hypothetical protein	0.1392	-0.0306	-0.1698	GENOME
STM14_1720	valW	tRNA-Val	0.0367	-0.0325	-0.0692	GENOME
STM14_1721	valV	tRNA-Val	0.0317	-0.0425	-0.0742	GENOME
STM14_1722	ydhE	multidrug efflux protein	0.1426	0.1854	0.0428	GENOME
STM14_1723	ribE	riboflavin synthase subunit alpha	0.3085	0.3756	0.0671	GENOME
STM14_1724	cfa	cyclopropane fatty acyl phospholipid synthase	0.1909	0.2039	0.013	GENOME
STM14_1725	ydhC	inner membrane transport protein YdhC	0.2747	0.0929	-0.1818	GENOME
STM14_1726	ydhB	putative DNA-binding transcriptional regulator	0.2827	0.1953	-0.0874	GENOME
STM14_1727	purR	DNA-binding transcriptional repressor PurR	-0.0373	-0.0169	0.0205	GENOME
STM14_1728	STM14_1728	hypothetical protein	0.2942	0.3119	0.0177	GENOME
STM14_1729	sodB	superoxide dismutase	0.1408	0.199	0.0581	GENOME
STM14_1730	ydhO	putative cell wall-associated hydrolase	0.2269	0.3926	0.1658	GENOME
STM14_1731	ydhD	hypothetical protein	-0.0296	-0.0772	-0.0476	GENOME
STM14_1732	rnt	ribonuclease T	-0.0795	-0.1493	-0.0698	GENOME
STM14_1733	gloA	glyoxalase I	0.2983	0.225	-0.0733	GENOME
STM14_1734	nemA	N-ethylmaleimide reductase	0.2788	0.1288	-0.15	GENOME
STM14_1735	ydhM	putative transcriptional repressor	-0.0383	0.0415	0.0798	GENOME
STM14_1736	ydhL	putative oxidoreductase	0.198	0.1995	0.0015	GENOME
STM14_1737	ydhF	putative aldo/keto reductase	0.1337	0.2284	0.0947	GENOME
STM14_1738	sodC_2	superoxide dismutase	0.075	0.3792	0.3042	GENOME
STM14_1739	STM14_1739	putative inner membrane protein	0.1548	0.1521	-0.0027	GENOME
STM14_1740	ydhJ	putative multidrug resistance efflux pump	0.1844	0.2804	0.096	GENOME
STM14_1741	ydhI	putative inner membrane protein	0.1707	0.4745	0.3038	GENOME
STM14_1742	slyA	transcriptional regulator SlyA	-0.1293	0.2183	0.3476	GENOME
STM14_1743	slyB	putative outer membrane lipoprotein	0.2153	0.3768	0.1614	GENOME
STM14_1744	anmK	anhydro-N-acetylmuramic acid kinase	0.2083	0.0712	-0.1371	GENOME
STM14_1745	mliC	lysozyme inhibitor	-0.0271	-0.3513	-0.3242	GENOME
STM14_1746	pdxH	pyridoxamine 5'-phosphate oxidase	-0.0081	-0.1025	-0.0944	GENOME
STM14_1747	tyrS	tyrosyl-tRNA synthetase	0.1045	0.1728	0.0683	GENOME
STM14_1748	pdxY	pyridoxamine kinase	0.0794	0.0931	0.0136	GENOME
STM14_1749	gst	glutathionine S-transferase	0.0786	0.141	0.0624	GENOME
STM14_1750	tppB	putative tripeptide transporter permease	0.1628	0.1015	-0.0613	GENOME
STM14_1751	STM14_1751	hypothetical protein	0.0408	-0.1406	-0.1815	GENOME
STM14_1752	nth	endonuclease III	0.1164	-0.0646	-0.1811	GENOME
STM14_1753	ydgQ	SoxR-reducing system protein RsxE	0.311	0.0366	-0.2745	GENOME
STM14_1754	ydgP	electron transport complex protein RnfG	0.131	0.0381	-0.0929	GENOME
STM14_1755	rnfD	electron transport complex protein RnfD	0.0658	-0.2324	-0.2981	GENOME
STM14_1756	STM14_1756	electron transport complex protein RnfC	0.1672	-0.0071	-0.1743	GENOME
STM14_1757	ydgM	electron transport complex protein RnfB	0.2858	-0.0258	-0.3117	GENOME
STM14_1758	STM14_1758	Na(+)-translocating NADH-quinone reductase subunit E	0.2902	0.0558	-0.2344	GENOME
STM14_1759	ydgK	putative inner membrane protein	0.275	0.1344	-0.1406	GENOME
STM14_1760	ydgT	oriC-binding nucleoid-associated protein	0.42	0.2532	-0.1668	GENOME
STM14_1761	STM14_1761	hypothetical protein	0.22	0.392	0.172	GENOME
STM14_1762	ydgJ	putative oxidoreductase	0.1139	0.1977	0.0838	GENOME
STM14_1763	add	adenosine deaminase	0.1798	0.0725	-0.1073	GENOME
STM14_1764	STM14_1764	hypothetical protein	0.2589	0.0058	-0.2531	GENOME
STM14_1765	malY	pseudo	0.515	0.4575	-0.0575	GENOME
STM14_1766	malX	pseudo	0.2628	0.405	0.1422	GENOME
STM14_1767	STM14_1767	hypothetical protein	0.1922	0.0883	-0.1039	GENOME
STM14_1768	ydgA	putative periplasmic protein	0.1424	0.2767	0.1343	GENOME
STM14_1769	manA	mannose-6-phosphate isomerase	0.3097	-0.0554	-0.3651	GENOME
STM14_1770	fumA	fumarase A	0.2092	0.1315	-0.0777	GENOME
STM14_1771	STM14_1771	fumarase A	0.1042	-0.0638	-0.1679	GENOME
STM14_1772	fumC	fumarate hydratase	0.2036	0.1994	-0.0042	GENOME
STM14_1773	tus	DNA replication terminus site-binding protein	0.2492	0.0694	-0.1798	GENOME
STM14_1774	rstB	sensor protein RstB	0.2355	0.1729	-0.0626	GENOME
STM14_1775	STM14_1775	putative periplasmic protein	0.267	0.1555	-0.1116	GENOME
STM14_1776	STM14_1776	outer membrane protein	0.2257	0.1639	-0.0618	GENOME
STM14_1777	ompN	outer membrane protein N precursor	0.3777	0.1896	-0.188	GENOME
STM14_1778	STM14_1778	pseudo	0.0692	0.2422	0.173	GENOME
STM14_1779	rstA	DNA-binding transcriptional regulator RstA	0.1098	0.2009	0.0911	GENOME
STM14_1780	ydgC	putative inner membrane protein	0.27	0.2683	-0.0017	GENOME
STM14_1781	ydgI	putative amino acid transporter	0.037	0.1173	0.0803	GENOME
STM14_1782	STM14_1782	putative amino acid permease	0.1292	-0.0213	-0.1504	GENOME
STM14_1783	STM14_1783	hypothetical protein	0.1389	-0.035	-0.1739	GENOME
STM14_1784	STM14_1784	hypothetical protein	0.0644	-0.1833	-0.2478	GENOME
STM14_1785	ydgH	putative periplasmic protein	0.1656	0.1443	-0.0213	GENOME
STM14_1786	STM14_1786	hypothetical protein	0.0711	0.2583	0.1872	GENOME
STM14_1787	pntA	NAD(P) transhydrogenase subunit alpha	0.0089	-0.1186	-0.1274	GENOME
STM14_1788	pntB	pyridine nucleotide transhydrogenase	0.1405	0.2176	0.0771	GENOME
STM14_1789	tqsA	putative transport protein	0.2561	0.1214	-0.1347	GENOME
STM14_1790	STM14_1790	hypothetical protein	0.2867	0.1763	-0.1104	GENOME
STM14_1791	ydgF	multidrug efflux system protein MdtJ	0.3203	0.1125	-0.2078	GENOME
STM14_1792	ydgE	multidrug efflux system protein MdtI	0.2243	0.0482	-0.1761	GENOME
STM14_1793	STM14_1793	putative protease	0.299	0.2754	-0.0236	GENOME
STM14_1794	STM14_1794	hypothetical protein	0.4121	0.4203	0.0082	GENOME
STM14_1795	STM14_1795	acid shock protein precursor	0.4206	0.2979	-0.1226	GENOME
STM14_1796	STM14_1796	hypothetical protein	0.3875	0.3294	-0.0581	GENOME
STM14_1797	ynfM	putative transport protein	0.2083	0.156	-0.0523	GENOME
STM14_1798	ynfL	putative transcriptional regulator	0.2706	0.2247	-0.0458	GENOME
STM14_1799	mlc	pts operon transcriptional repressor	-0.3721	-0.5945	-0.2224	GENOME
STM14_1800	bioD_2	putative dithiobiotin synthetase	0.3471	0.2198	-0.1273	GENOME
STM14_1801	STM14_1801	putative voltage-gated ClC-type chloride channel ClcB	0.2238	0.1295	-0.0943	GENOME
STM14_1802	STM14_1802	proline/glycine betaine transport system	0.2323	0.2778	0.0455	GENOME
STM14_1803	STM14_1803	putative ABC transporter permease component	0.2115	0.2321	0.0206	GENOME
STM14_1804	STM14_1804	putative ABC transporter periplasmic component	0.0919	0.1818	0.0899	GENOME
STM14_1805	STM14_1805	putative transport system permease component	0.198	0.0293	-0.1687	GENOME
STM14_1806	ynfI	twin-argninine leader-binding protein DmsD	0.254	0.1402	-0.1139	GENOME
STM14_1807	STM14_1807	putative dimethylsulfoxide reductase	0.3033	0.2577	-0.0457	GENOME
STM14_1809	STM14_1809	putative dimethyl sulphoxide reductase	0.2409	0.1999	-0.0409	GENOME
STM14_1810	STM14_1810	putative dimethyl sulphoxide reductase subunit A	0.2979	0.3819	0.084	GENOME
STM14_1811	STM14_1811	putative dimethyl sulphoxide reductase chain A1	0.2799	0.4032	0.1233	GENOME
STM14_1812	ynfD	putative outer membrane protein	0.3186	0.2907	-0.0279	GENOME
STM14_1813	ynfC	hypothetical protein	0.3112	0.4014	0.0902	GENOME
STM14_1814	speG	spermidine N1-acetyltransferase	0.281	0.4127	0.1317	GENOME
STM14_1815	ynfB	hypothetical protein	0.1626	0.2397	0.0771	GENOME
STM14_1816	STM14_1816	hypothetical protein	0.1567	0.3363	0.1796	GENOME
STM14_1817	ynfA	hypothetical protein	0.3738	0.4447	0.0709	GENOME
STM14_1818	rspA	putative dehydratase	0.2576	0.2882	0.0306	GENOME
STM14_1819	rspB	putative dehydrogenase	0.3713	0.5499	0.1786	GENOME
STM14_1820	ydfJ		0.2156	0.2835	0.068	GENOME
STM14_1821	STM14_1821	putative membrane transport protein	0.1767	-0.0488	-0.2254	GENOME
STM14_1822	ydfI	putative mannitol dehydrogenase	0.1871	-0.0466	-0.2337	GENOME
STM14_1823	ydfZ	putative cytoplasmic protein	0.3878	0.0025	-0.3853	GENOME
STM14_1824	ydfH	putative regulatory protein	0.2909	0.1458	-0.1451	GENOME
STM14_1825	ydfG	3-hydroxy acid dehydrogenase	0.1983	0.1013	-0.0971	GENOME
STM14_1826	dcp	dipeptidyl carboxypeptidase II	0.2397	0.2288	-0.0109	GENOME
STM14_1827	STM14_1827	hypothetical protein	-0.0483	0.2508	0.2992	GENOME
STM14_1828	STM14_1828	peptidyl-dipeptidase dcp	-0.11	0.185	0.295	GENOME
STM14_1829	STM14_1829	putative cytoplasmic protein	0.285	0.2375	-0.0475	GENOME
STM14_1830	ydeJ	competence damage-inducible protein A	0.2531	0.2723	0.0192	GENOME
STM14_1831	STM14_1831	hypothetical protein	0.1667	0.0492	-0.1175	GENOME
STM14_1832	ydeI	hypothetical protein	0.1933	0.062	-0.1313	GENOME
STM14_1833	STM14_1833	conserved hypothetical protein	0.0983	-0.1956	-0.294	GENOME
STM14_1834	ydeE	putative MFS-type transporter YdeE	0.2317	0.0947	-0.137	GENOME
STM14_1835	ydeD	O-acetylserine/cysteine export protein	0.2462	0.2539	0.0077	GENOME
STM14_1836	marB	hypothetical protein	0.46	0.3896	-0.0704	GENOME
STM14_1837	marA	DNA-binding transcriptional activator MarA	0.4573	0.1523	-0.3051	GENOME
STM14_1838	marR	DNA-binding transcriptional repressor MarR	0.2323	0.2373	0.0049	GENOME
STM14_1839	marC	multiple drug resistance protein MarC	0.2486	0.1523	-0.0963	GENOME
STM14_1840	ydeA	sugar efflux transporter	0.3279	0.1816	-0.1463	GENOME
STM14_1841	yneJ	putative transcriptional regulator	0.2196	0.2318	0.0122	GENOME
STM14_1842	yneI	putative succinate-semialdehyde dehydrogenase	0.2735	0.2905	0.017	GENOME
STM14_1843	yneH	glutaminase	0.1972	0.1531	-0.044	GENOME
STM14_1844	yneG	putative cytoplasmic protein	0.0604	0.1109	0.0505	GENOME
STM14_1845	STM14_1845	putative inner membrane protein	0.287	0.5296	0.2427	GENOME
STM14_1846	STM14_1846	putative outer membrane protein	0.2306	0.5365	0.3059	GENOME
STM14_1847	STM14_1847	putative inner membrane protein	0.2113	0.4419	0.2306	GENOME
STM14_1848	STM14_1848	putative outer membrane protein	0.3435	0.4268	0.0833	GENOME
STM14_1849	STM14_1849	putative hydrogenase	0.1679	0.1581	-0.0098	GENOME
STM14_1850	STM14_1850	putative dehydrogenase protein	0.1198	0.087	-0.0328	GENOME
STM14_1851	STM14_1851	putative hydrogenase	0.1996	0.2413	0.0417	GENOME
STM14_1852	STM14_1852	putative hydrogenase	0.137	0.3303	0.1932	GENOME
STM14_1853	STM14_1853	putative hydrogenase protein	0.2505	0.3404	0.0899	GENOME
STM14_1854	STM14_1854	putative hydrogenase maturation protease	0.2564	0.287	0.0305	GENOME
STM14_1855	STM14_1855	putative Ni/Fe hydrogenase 1 b-type cytochrome subunit	0.4375	0.6205	0.183	GENOME
STM14_1856	STM14_1856	putative hydrogenase-1 large subunit	0.382	0.4427	0.0608	GENOME
STM14_1857	STM14_1857	putative hydrogenase-1 small subunit	0.467	0.5293	0.0623	GENOME
STM14_1858	STM14_1858	hypothetical protein	0.1392	0.4038	0.2646	GENOME
STM14_1859	STM14_1859	putative hydrolase	0.1483	0.1078	-0.0404	GENOME
STM14_1860	STM14_1860	putative regulatory protein	0.381	0.1356	-0.2454	GENOME
STM14_1861	STM14_1861	putative zinc-binding dehydrogenase	0.2685	0.1534	-0.1151	GENOME
STM14_1862	STM14_1862	putative transport protein	0.3168	0.4814	0.1646	GENOME
STM14_1863	pqaA	PhoPQ-regulated protein	0.1413	0.4143	0.273	GENOME
STM14_1864	STM14_1864	putative multidrug efflux protein	0.4063	0.593	0.1867	GENOME
STM14_1865	STM14_1865	hypothetical protein	0.2611	0.578	0.3169	GENOME
STM14_1866	STM14_1866	putative transcriptional regulator	0.1613	0.171	0.0097	GENOME
STM14_1867	STM14_1867	hypothetical protein	-0.2747	-0.0995	0.1752	GENOME
STM14_1868	STM14_1868	putative S-adenosylmethionine/tRNA-ribosyltransferase-isomerase	0.0533	0.2478	0.1944	GENOME
STM14_1869	STM14_1869	putative translation initiation inhibitor	0.142	0.1853	0.0433	GENOME
STM14_1870	STM14_1870	putative cytoplasmic protein	0.6144	0.655	0.0406	GENOME
STM14_1871	STM14_1871	putative cytoplasmic protein	0.28	0.4935	0.2135	GENOME
STM14_1872	STM14_1872	putative phage-related secreted protein	0.3733	0.5307	0.1574	GENOME
STM14_1873	STM14_1873	hypothetical protein	0.2819	0.5489	0.267	GENOME
STM14_1874	STM14_1874	putative cytoplasmic protein	0.279	0.436	0.157	GENOME
STM14_1875	STM14_1875	pseudo	0.3242	0.3244	0.0002	GENOME
STM14_1876	STM14_1876	hypothetical protein	0.3033	0.015	-0.2883	GENOME
STM14_1877	STM14_1877	putative coiled-coil protein	0.2569	0.1858	-0.0711	GENOME
STM14_1878	STM14_1878	putative transcriptional regulator	0.2429	0.139	-0.1038	GENOME
STM14_1879	STM14_1879	putative Na+/H+ antiporter	0.3627	0.2669	-0.0957	GENOME
STM14_1880	STM14_1880	putative aminotransferase	0.2836	0.1036	-0.18	GENOME
STM14_1881	STM14_1881	putative glycosyl hydrolase	0.3185	0.292	-0.0265	GENOME
STM14_1882	STM14_1882	putative glycosyl hydrolase	0.2289	0.0968	-0.1321	GENOME
STM14_1883	STM14_1883	putative alpha amylase	0.3302	0.2023	-0.1279	GENOME
STM14_1884	STM14_1884	putative lipoprotein	0.3569	0.4464	0.0895	GENOME
STM14_1885	hdeB	acid-resistance protein	0.2338	0.1711	-0.0627	GENOME
STM14_1886	osmC	putative envelope protein	0.1885	0.4872	0.2987	GENOME
STM14_1887	yddX	biofilm-dependent modulation protein	0.2211	0.4208	0.1997	GENOME
STM14_1888	rpsV	30S ribosomal subunit S22	0.0607	0.2955	0.2348	GENOME
STM14_1889	sfcA	malate dehydrogenase	0.0992	0.239	0.1399	GENOME
STM14_1890	STM14_1890	hypothetical protein	0.3992	0.4256	0.0265	GENOME
STM14_1891	adhP	alcohol dehydrogenase	0.3361	0.3873	0.0512	GENOME
STM14_1892	fdnI	formate dehydrogenase-N subunit gamma	0.3907	0.2658	-0.1248	GENOME
STM14_1893	fdnH	formate dehydrogenase-N beta subunit	0.434	0.4789	0.0449	GENOME
STM14_1894	fdnG	formate dehydorgenase-N alpha subunit	0.3457	0.1813	-0.1644	GENOME
STM14_1895	STM14_1895	hypothetical protein	0.472	0.5505	0.0785	GENOME
STM14_1896	yddG	hypothetical protein	0.3035	0.3749	0.0713	GENOME
STM14_1897	STM14_1897	hypothetical protein	0.0408	0.1475	0.1067	GENOME
STM14_1898	nmpC	putative outer membrane porin precursor	0.3244	0.5096	0.1852	GENOME
STM14_1899	STM14_1899	putative cytoplasmic protein	0.2636	0.3373	0.0736	GENOME
STM14_1900	smvA	methyl viologen resistance	0.2519	0.2321	-0.0198	GENOME
STM14_1901	STM14_1901	putative transcriptional regulator	-0.0208	0.0819	0.1027	GENOME
STM14_1902	STM14_1902	hypothetical protein	-0.1	-0.1513	-0.0512	GENOME
STM14_1903	narU	nitrate extrusion protein	0.2551	0.1231	-0.1321	GENOME
STM14_1904	STM14_1904	hypothetical protein	0.1508	-0.0944	-0.2452	GENOME
STM14_1905	narZ	nitrate reductase 2 alpha subunit	0.2893	0.1871	-0.1022	GENOME
STM14_1906	narY	nitrate reductase 2 beta subunit	0.3905	0.3268	-0.0636	GENOME
STM14_1907	narW	nitrate reductase 2 delta subunit	0.1951	0.3625	0.1674	GENOME
STM14_1908	narV	nitrate reductase 2 gamma subunit	0.2231	0.2095	-0.0136	GENOME
STM14_1909	yddE	hypothetical protein	0.2381	0.1489	-0.0891	GENOME
STM14_1910	nhoA	putative arylamine N-acetyltransferase	0.2047	0.225	0.0203	GENOME
STM14_1911	STM14_1911	hypothetical protein	0.3667	0.3567	-0.01	GENOME
STM14_1912	STM14_1912	putative cytoplasmic protein	0.4317	0.4238	-0.0079	GENOME
STM14_1913	STM14_1913	hypothetical protein	0.3933	0.1375	-0.2558	GENOME
STM14_1914	STM14_1914	hypothetical protein	0.4911	0.2208	-0.2703	GENOME
STM14_1915	STM14_1915	hypothetical protein	0.4058	0.0713	-0.3346	GENOME
STM14_1916	ansP	L-asparagine transport protein	0.4025	0.3094	-0.0931	GENOME
STM14_1917	STM14_1917	putative outer membrane lipoprotein	0.4356	0.3383	-0.0972	GENOME
STM14_1918	STM14_1918	putative periplasmic protein	0.3722	0.3643	-0.008	GENOME
STM14_1919	STM14_1919	hypothetical protein	0.2525	0.1744	-0.0781	GENOME
STM14_1920	yncD	putative outer membrane receptor	0.2867	0.2335	-0.0532	GENOME
STM14_1921	yncC	putative DNA-binding transcriptional regulator	0.4252	0.5643	0.139	GENOME
STM14_1922	STM14_1922	hypothetical protein	0.31	0.2688	-0.0413	GENOME
STM14_1923	STM14_1923	hypothetical protein	0.3808	0.1356	-0.2452	GENOME
STM14_1924	yncB	putative NADP-dependent oxidoreductase	0.4544	0.2028	-0.2516	GENOME
STM14_1925	yncA	putative acyltransferase	0.2564	-0.0359	-0.2923	GENOME
STM14_1926	ydcZ	putative inner membrane protein	0.2767	0.4363	0.1596	GENOME
STM14_1927	ydcY	putative cytoplasmic protein	0.4479	0.1194	-0.3285	GENOME
STM14_1928	srfA	putative virulence protein	0.314	0.2689	-0.045	GENOME
STM14_1929	srfB	putative virulence protein	0.1985	0.3786	0.1801	GENOME
STM14_1930	srfC	putative virulence protein	0.1429	0.0203	-0.1226	GENOME
STM14_1931	ydcX	putative inner membrane protein	0.2978	0.0821	-0.2157	GENOME
STM14_1932	STM14_1932	hypothetical protein	0.3333	0.325	-0.0083	GENOME
STM14_1933	STM14_1933	hypothetical protein	0.2133	0.2594	0.046	GENOME
STM14_1934	ydcW	gamma-aminobutyraldehyde dehydrogenase	0.0291	0.1605	0.1315	GENOME
STM14_1935	ydcR	putative regulatory protein	0.0353	0.1032	0.0678	GENOME
STM14_1936	pdgL	periplasmic dipeptidase precursor	0.2312	0.2982	0.067	GENOME
STM14_1937	STM14_1937	putative inner membrane protein	0.0983	0.4354	0.3371	GENOME
STM14_1938	ugtL	hypothetical protein	0.1921	0.345	0.1529	GENOME
STM14_1939	STM14_1939	hypothetical protein	0.1058	0.4525	0.3467	GENOME
STM14_1940	sifB	secreted effector protein	-0.0288	0.1244	0.1532	GENOME
STM14_1941	yncJ	putative periplasmic protein	0.0717	0.0708	-0.0008	GENOME
STM14_1942	ydcP	putative collagenase	0.3262	0.3457	0.0196	GENOME
STM14_1943	ydcN	putative repressor	0.2708	0.2219	-0.049	GENOME
STM14_1944	STM14_1944	putative benzoate membrane transport protein	0.3815	0.2485	-0.133	GENOME
STM14_1945	STM14_1945	putative outer membrane lipoprotein	0.2249	0.0903	-0.1346	GENOME
STM14_1946	tehB	tellurite resistance protein TehB	0.2478	0.1425	-0.1053	GENOME
STM14_1947	tehA	potassium-tellurite ethidium and proflavin transporter	0.1552	0.1664	0.0112	GENOME
STM14_1948	ydcK	putative nucleoside-diphosphate-sugar pyrophosphorylase	0.2572	0.3375	0.0803	GENOME
STM14_1949	rimL	ribosomal-protein-L7/L12-serine acetyltransferase	0.459	0.4958	0.0368	GENOME
STM14_1950	STM14_1950	hypothetical protein	0.1167	0.4767	0.36	GENOME
STM14_1951	STM14_1951	putative cellulase protein	0.2261	0.3451	0.119	GENOME
STM14_1952	STM14_1952	putative PTS system enzymeIIB component	0.4158	0.4547	0.0389	GENOME
STM14_1953	STM14_1953	putative PTS system enzyme IIC component	0.3433	0.3225	-0.0208	GENOME
STM14_1954	STM14_1954	putative nucleoside triphosphatase	0.2761	0.2308	-0.0453	GENOME
STM14_1955	STM14_1955	putative sugar-specific PTS enzyme II	-0.0277	0.1525	0.1802	GENOME
STM14_1956	STM14_1956	ribulose-phosphate 3-epimerase	0.0255	0.2255	0.2001	GENOME
STM14_1957	STM14_1957	putative transcriptional repressor of sgc operon	0.1833	0.3608	0.1775	GENOME
STM14_1958	STM14_1958	cryptic aminoglycoside resistance protein	0.327	0.28	-0.047	GENOME
STM14_1959	STM14_1959	putative oxidase	0.2633	0.324	0.0606	GENOME
STM14_1960	STM14_1960	putative periplasmic protein	0.0923	0.2704	0.1781	GENOME
STM14_1961	STM14_1961	hypothetical protein	0.1483	0.2756	0.1273	GENOME
STM14_1962	mdoD	glucan biosynthesis protein D	-0.2568	-0.063	0.1938	GENOME
STM14_1963	STM14_1963	putative carboxylesterase	0.0502	0.1007	0.0505	GENOME
STM14_1964	STM14_1964	putative cytoplasmic protein	0.4679	0.5878	0.1199	GENOME
STM14_1965	ydcI	putative transcriptional regulator	0.3522	0.2478	-0.1044	GENOME
STM14_1966	trg	methyl-accepting chemotaxis protein III	0.3537	0.3674	0.0138	GENOME
STM14_1967	STM14_1967	hypothetical protein	0.3944	0.4242	0.0297	GENOME
STM14_1968	STM14_1968	alcohol dehydrogenase class III	0.2342	0.049	-0.1852	GENOME
STM14_1969	STM14_1969	putative cytoplasmic protein	0.1061	0.1496	0.0435	GENOME
STM14_1970	STM14_1970	putative dipicolinate reductase	0.0859	0.175	0.0891	GENOME
STM14_1971	STM14_1971	putative inner membrane protein	0.1652	0.4202	0.2549	GENOME
STM14_1972	STM14_1972	hypothetical protein	0.5817	0.8925	0.3108	GENOME
STM14_1973	STM14_1973	hypothetical protein	-0.145	0.1138	0.2588	GENOME
STM14_1974	sseJ	secreted effector protein	0.0576	0.4761	0.4185	GENOME
STM14_1975	STM14_1975	putative inner membrane protein	0.0567	-0.0464	-0.1031	GENOME
STM14_1976	STM14_1976	hypothetical protein	0.1217	0.53	0.4083	GENOME
STM14_1977	STM14_1977	putative periplasmic binding protein	-0.3283	0.0741	0.4024	GENOME
STM14_1978	STM14_1978	putative ABC transporter permease component	-0.0744	0.1831	0.2574	GENOME
STM14_1979	STM14_1979	putative ABC-type polar amino acid transport system ATPase component	-0.2073	0.1527	0.3599	GENOME
STM14_1980	STM14_1980	putative ABC-type transport system membrane component	0.0138	0.4225	0.4087	GENOME
STM14_1981	STM14_1981	putative inner membrane protein	0.2225	0.4341	0.2116	GENOME
STM14_1982	STM14_1982	putative SAM-dependent methyltransferase	0.3705	0.4905	0.1201	GENOME
STM14_1983	cybB	cytochrome b561	0.0907	-0.0067	-0.0974	GENOME
STM14_1984	ydcF	putative inner membrane protein	-0.0808	0.3054	0.3862	GENOME
STM14_1985	hrpA	ATP-dependent RNA helicase HrpA	0.0092	0.1177	0.1085	GENOME
STM14_1986	acpD	azoreductase	0.3414	0.3859	0.0445	GENOME
STM14_1987	STM14_1987	putative inner membrane protein	0.183	0.1388	-0.0442	GENOME
STM14_1988	ydbL	putative periplasmic protein	0.2463	0.0956	-0.1506	GENOME
STM14_1989	ynbE	putative outer membrane lipoprotein	0.1583	-0.0063	-0.1646	GENOME
STM14_1990	ydbH	hypothetical protein	0.1416	0.167	0.0254	GENOME
STM14_1991	ldhA	D-lactate dehydrogenase	0.3243	0.2708	-0.0536	GENOME
STM14_1992	hslJ	heat-inducible protein	0.3604	0.1934	-0.167	GENOME
STM14_1993	STM14_1993	putative cytoplasmic protein	0.35	-0.03	-0.38	GENOME
STM14_1994	STM14_1994	hypothetical protein	0.38	0.1625	-0.2175	GENOME
STM14_1995	nifJ	putative pyruvate-flavodoxin oxidoreductase	0.2016	0.1427	-0.0588	GENOME
STM14_1996	STM14_1996	hypothetical protein	0.08	0.1008	0.0208	GENOME
STM14_1997	ynaF	putative universal stress protein	0.2919	0.0919	-0.1999	GENOME
STM14_1998	STM14_1998	putative membrane transporter of cations	0.2881	0.335	0.0469	GENOME
STM14_1999	STM14_1999	Rac prophage; integrase	0.3707	0.5425	0.1718	GENOME
STM14_2000	ydaO	C32 tRNA thiolase	0.0688	0.1633	0.0945	GENOME
STM14_2001	dbpA	ATP-dependent RNA helicase DbpA	0.2433	0.1013	-0.142	GENOME
STM14_2002	zntB	zinc transporter	0.2082	0.1756	-0.0325	GENOME
STM14_2003	STM14_2003	putative methyl-accepting chemotaxis protein	0.2271	0.1256	-0.1015	GENOME
STM14_2004	STM14_2004	conserved hypothetical protein	0.1807	0.3625	0.1818	GENOME
STM14_2005	ydaL	hypothetical protein	0.3864	0.464	0.0776	GENOME
STM14_2006	ogt	O-6-alkylguanine-DNA:cysteine-protein methyltransferase	0.1269	0.1844	0.0574	GENOME
STM14_2007	fnr	fumarate/nitrate reduction transcriptional regulator	-0.198	-0.1245	0.0735	GENOME
STM14_2008	ydaA	universal stress protein UspE	-0.0022	-0.0676	-0.0655	GENOME
STM14_2009	ynaJ	putative inner membrane protein	0.0937	0.0442	-0.0495	GENOME
STM14_2010	ynaI	putative integral membrane protein	0.3642	0.444	0.0797	GENOME
STM14_2011	STM14_2011	putative transcriptional regulator	0.1246	-0.0367	-0.1613	GENOME
STM14_2012	STM14_2012	putative cytoplasmic protein	0.2312	0.4717	0.2405	GENOME
STM14_2013	STM14_2013	pseudo	0.1188	0.1638	0.045	GENOME
STM14_2014	STM14_2014	putative thiol peroxidase	-0.0561	0.119	0.1751	GENOME
STM14_2015	STM14_2015	hypothetical protein	0.0802	0.3551	0.275	GENOME
STM14_2016	STM14_2016	invasin-like protein	0.3498	0.5552	0.2055	GENOME
STM14_2017	STM14_2017	putative lipoprotein	0.2857	0.4468	0.1611	GENOME
STM14_2018	STM14_2018	pseudo	0.1217	0.4221	0.3004	GENOME
STM14_2019	STM14_2019		0.1728	0.3363	0.1635	GENOME
STM14_2020	STM14_2020	putative outer membrane lipoprotein	0.3933	0.7604	0.3671	GENOME
STM14_2021	STM14_2021	putative regulatory protein	0.275	0.1488	-0.1263	GENOME
STM14_2022	STM14_2022	oxidoreductase	0.4163	0.4877	0.0714	GENOME
STM14_2023	STM14_2023	putative aldo/keto reductase	0.2082	0.301	0.0928	GENOME
STM14_2024	STM14_2024	hypothetical protein	0.7725	1.1438	0.3712	GENOME
STM14_2025	STM14_2025	putative transcriptional regulator	0.4279	0.5617	0.1338	GENOME
STM14_2026	STM14_2026	putative 2'-hydroxyisoflavone reductase	0.3813	0.1894	-0.192	GENOME
STM14_2027	mppA	periplasmic murein tripeptide transport protein	0.2919	0.3369	0.045	GENOME
STM14_2028	ycjI	murein peptide amidase A	0.206	0.2147	0.0087	GENOME
STM14_2029	ycjG	putative chloromuconate cycloisomerase	0.1863	0.2524	0.066	GENOME
STM14_2030	tpx	thiol peroxidase	0.1983	0.2123	0.0139	GENOME
STM14_2033	tyrR	DNA-binding transcriptional regulator TyrR	0.2954	0.3262	0.0308	GENOME
STM14_2034	ycjF	hypothetical protein	0.1767	0.1463	-0.0304	GENOME
STM14_2035	ycjX	putative ATPase	-0.0244	0.0234	0.0478	GENOME
STM14_2036	pspE	thiosulfate:cyanide sulfurtransferase (rhodanese)	0.1596	-0.0916	-0.2511	GENOME
STM14_2037	pspD	peripheral inner membrane phage-shock protein	0.176	-0.0225	-0.1985	GENOME
STM14_2038	pspC	DNA-binding transcriptional activator PspC	0.2407	0.1048	-0.1359	GENOME
STM14_2039	pspB	phage shock protein B	0.1117	-0.0083	-0.12	GENOME
STM14_2040	pspA	phage shock protein PspA	0.0562	0.0007	-0.0555	GENOME
STM14_2041	pspF	phage shock protein operon transcriptional activator	0.0626	0.1709	0.1083	GENOME
STM14_2042	sapA	peptide transport protein	0.1513	0.1925	0.0412	GENOME
STM14_2043	sapB	peptide transport protein	-0.0165	-0.072	-0.0555	GENOME
STM14_2044	sapC	peptide transport protein	-0.0158	-0.0291	-0.0133	GENOME
STM14_2045	sapD	peptide transport protein	-0.085	-0.1274	-0.0424	GENOME
STM14_2046	sapF	peptide transport protein	-0.0456	-0.142	-0.0964	GENOME
STM14_2047	STM14_2047	hypothetical protein	0.066	-0.0895	-0.1556	GENOME
STM14_2048	STM14_2048	hypothetical protein	-0.0842	-0.2738	-0.1896	GENOME
STM14_2049	STM14_2049	hypothetical protein	-0.07	-0.005	0.065	GENOME
STM14_2050	STM14_2050	putative inner membrane protein	0.0169	0.0655	0.0486	GENOME
STM14_2051	STM14_2051	hypothetical protein	0.0375	0.0694	0.0319	GENOME
STM14_2052	ycjE	putative cytoplasmic protein	0.1467	0.2235	0.0768	GENOME
STM14_2053	fabI	enoyl-(acyl carrier protein) reductase	0.0619	-0.0103	-0.0722	GENOME
STM14_2054	STM14_2054	hypothetical protein	0.1375	0.0325	-0.105	GENOME
STM14_2055	yciW	putative cytoplasmic protein	0.081	-0.0268	-0.1077	GENOME
STM14_2056	rnb	exoribonuclease II	0.1015	0.1534	0.0519	GENOME
STM14_2057	STM14_2057	hypothetical protein	0.365	0.545	0.18	GENOME
STM14_2058	yciR	RNase II stability modulator	0.2472	0.1684	-0.0788	GENOME
STM14_2059	STM14_2059	conserved domain protein	0.0233	-0.0179	-0.0412	GENOME
STM14_2060	yciT	putative regulatory protein	0.0852	0.0059	-0.0793	GENOME
STM14_2061	STM14_2061	hypothetical protein	0.1775	0.155	-0.0225	GENOME
STM14_2062	osmB	lipoprotein	0.158	0.094	-0.064	GENOME
STM14_2063	yciH	translation initiation factor Sui1	0.1663	-0.1091	-0.2753	GENOME
STM14_2064	pyrF	orotidine 5'-phosphate decarboxylase	0.141	-0.2175	-0.3585	GENOME
STM14_2065	STM14_2065	hypothetical protein	0.1475	-0.065	-0.2125	GENOME
STM14_2066	yciM	hypothetical protein	0.0846	0.1041	0.0195	GENOME
STM14_2067	yciS	putative inner membrane protein	0.1225	0.0409	-0.0816	GENOME
STM14_2068	pgpB	phosphatidylglycerophosphatase B	0.0871	0.0206	-0.0665	GENOME
STM14_2069	ribA	GTP cyclohydrolase II	0.1879	0.0561	-0.1318	GENOME
STM14_2070	acnA	aconitate hydratase	0.1735	0.0308	-0.1427	GENOME
STM14_2071	STM14_2071	hypothetical protein	0.0893	0.2025	0.1132	GENOME
STM14_2072	cysB	transcriptional regulator CysB	0.2505	0.1017	-0.1488	GENOME
STM14_2073	STM14_2073	hypothetical protein	0.2833	-0.0746	-0.3579	GENOME
STM14_2074	STM14_2074	hypothetical protein	0.2717	-0.0763	-0.3479	GENOME
STM14_2075	topA	DNA topoisomerase I	0.1469	0.2187	0.0718	GENOME
STM14_2076	STM14_2076	hypothetical protein	0.2353	0.3235	0.0882	GENOME
STM14_2077	yciN	hypothetical protein	0.0644	0.0304	-0.034	GENOME
STM14_2078	sohB	putative periplasmic protease	0.1679	0.0378	-0.13	GENOME
STM14_2079	STM14_2079	hypothetical protein	-0.0183	0.1263	0.1446	GENOME
STM14_2080	yciK	short chain dehydrogenase	-0.0824	-0.0966	-0.0142	GENOME
STM14_2081	btuR	cob(I)yrinic acid a,c-diamide adenosyltransferase	0.0133	0.0246	0.0113	GENOME
STM14_2082	yciL	23S rRNA pseudouridylate synthase B	0.038	0.1184	0.0804	GENOME
STM14_2083	yciO	pseudo	-0.0248	0.0204	0.0451	GENOME
STM14_2084	trpH	hypothetical protein	0.0473	0.0771	0.0298	GENOME
STM14_2085	trpL	trp operon leader peptide	-0.0144	0.19	0.2044	GENOME
STM14_2086	trpE	anthranilate synthase component I	0.0426	0.1344	0.0919	GENOME
STM14_2087	trpD	bifunctional anthranilate synthase/anthranilate phosphoribosyltransferase	0.0885	-0.0356	-0.1241	GENOME
STM14_2088	trpC	bifunctional indole-3-glycerol phosphate synthase/phosphoribosylanthranilate isomerase	0.1297	0.0613	-0.0684	GENOME
STM14_2089	trpB	tryptophan synthase subunit beta	0.0775	0.066	-0.0115	GENOME
STM14_2090	trpA	tryptophan synthase subunit alpha	0.1652	-0.1253	-0.2905	GENOME
STM14_2091	yciG	putative cytoplasmic protein	0.0642	-0.1063	-0.1704	GENOME
STM14_2092	yciF	putative cytoplasmic protein	0.077	0.0157	-0.0613	GENOME
[truncated: 3,376 more rows]

## Sheet: Sorted by Difference
Locustag	Gene Symbol	Descrition	Germ Free AVG	E cloacae monoassociated AVG	Difference	Genome/Plasmid
STM14_2365	uvrY	response regulator	1.8793	-0.2704	-2.1496	GENOME
STM14_3566	barA	hybrid sensory histidine kinase BarA	1.0894	-0.5468	-1.6362	GENOME
STM14_4330	STM14_4330	putative sugar kinase	-0.0748	-1.291	-1.2162	GENOME
STM14_4331	STM14_4331	putative phosphosugar isomerase	0.0512	-1.1241	-1.1753	GENOME
STM14_4329	STM14_4329	anaerobic C4-dicarboxylate transporter	-0.0612	-1.2326	-1.1714	GENOME
STM14_3465	hilC	invasion regulatory protein	2.0155	1.0203	-0.9953	GENOME
STM14_3565	rumA	23S rRNA 5-methyluridine methyltransferase	0.6377	-0.3301	-0.9678	GENOME
STM14_3474	hilD	invasion protein regulatory protein	2.0407	1.0829	-0.9578	GENOME
STM14_2755	proL	tRNA-Pro	1.5567	0.63	-0.9267	GENOME
STM14_4216	envZ	osmolarity sensor protein	1.344	0.439	-0.9051	GENOME
STM14_3473	prgH	needle complex inner membrane protein	1.2199	0.346	-0.8738	GENOME
STM14_3435	STM14_3435	hypothetical protein	0.0433	-0.7538	-0.7971	GENOME
STM14_3635	STM14_3635	conserved hypothetical protein	0.4683	-0.3194	-0.7877	GENOME
STM14_0810	fldA	flavodoxin FldA	0.9086	0.1468	-0.7618	GENOME
STM14_5307	STM14_5307	putative transcriptional regulator	2.8477	2.0873	-0.7604	GENOME
STM14_3948	yraO	DnaA initiator-associating protein DiaA	0.9997	0.2415	-0.7583	GENOME
STM14_3908	yqjA	hypothetical protein	0.7655	0.0109	-0.7546	GENOME
STM14_0811	ybfE	LexA regulated protein	0.8504	0.1244	-0.726	GENOME
STM14_4217	ompR	osmolarity response regulator	1.0792	0.3831	-0.696	GENOME
STM14_5454	STM14_5454	putative glucosamine-fructose-6-phosphate aminotransferase	-0.0905	-0.7539	-0.6634	GENOME
STM14_3259	STM14_3259	hypothetical protein	0.4833	-0.1725	-0.6558	GENOME
STM14_4596	STM14_4596	pseudo	0.2683	-0.3533	-0.6217	GENOME
STM14_2193	minC	septum formation inhibitor	0.0281	-0.5758	-0.6039	GENOME
STM14_3636	galR	DNA-binding transcriptional regulator GalR	0.2532	-0.3263	-0.5795	GENOME
STM14_3146	STM14_3146	putative periplasmic protein	0.2778	-0.3017	-0.5794	GENOME
STM14_3906	ygjU	serine/threonine transporter SstT	0.3787	-0.1748	-0.5535	GENOME
STM14_3148	yfhC	tRNA-specific adenosine deaminase	0.1903	-0.3625	-0.5528	GENOME
STM14_4595	STM14_4595	hypothetical protein	0.3142	-0.2263	-0.5404	GENOME
STM14_3285	STM14_3285	putative cytoplasmic protein	0.2715	-0.2675	-0.539	GENOME
STM14_0905	modE	DNA-binding transcriptional regulator ModE	0.1431	-0.395	-0.5381	GENOME
STM14_2802	rcsC	hybrid sensory kinase in two-component regulatory system with RcsB and YojN	0.5701	0.0387	-0.5315	GENOME
STM14_3909	yqjB	hypothetical protein	0.632	0.1033	-0.5288	GENOME
STM14_4860	STM14_4860	putative branched-chain amino acid permease	0.0633	-0.4635	-0.5268	GENOME
STM14_0173	STM14_0173	hypothetical protein	0.135	-0.3883	-0.5233	GENOME
STM14_2293	STM14_2293	hypothetical protein	0.392	-0.1305	-0.5225	GENOME
STM14_4108	smf	hypothetical protein	-0.0625	-0.5729	-0.5104	GENOME
STM14_3907	STM14_3907	hypothetical protein	0.4772	-0.0325	-0.5097	GENOME
STM14_3421	STM14_3421	hypothetical protein	0.1992	-0.3025	-0.5017	GENOME
STM14_5451	STM14_5451	putative PTS permease	-0.0194	-0.5196	-0.5001	GENOME
STM14_0091	fixB	putative electron transfer flavoprotein FixB	0.2006	-0.2969	-0.4975	GENOME
STM14_2911	STM14_2911	hypothetical protein	-0.0133	-0.51	-0.4967	GENOME
STM14_5149	STM14_5149	hypothetical protein	-0.1158	-0.61	-0.4942	GENOME
STM14_5355	STM14_5355	putative arginine repressor	1.0487	0.5663	-0.4824	GENOME
STM14_0782	ubiF	2-octaprenyl-3-methyl-6-methoxy-1,4-benzoquinol hydroxylase	0.1697	-0.3121	-0.4818	GENOME
STM14_0217	folK	2-amino-4-hydroxy-6-hydroxymethyldihyropteridine pyrophosphokinase	-0.1645	-0.6445	-0.48	GENOME
STM14_2117	STM14_2117	hypothetical protein	0.272	-0.2055	-0.4775	GENOME
STM14_5134	STM14_5134	hypothetical protein	0.2208	-0.2556	-0.4765	GENOME
STM14_3857	yqiB	hypothetical protein	-0.202	-0.6755	-0.4735	GENOME
STM14_4229	STM14_4229	hypothetical protein	0.4156	-0.055	-0.4706	GENOME
STM14_3751	STM14_3751	hypothetical protein	0.1483	-0.32	-0.4683	GENOME
STM14_0115	rluA	23S rRNA/tRNA pseudouridine synthase A	-0.0967	-0.5596	-0.463	GENOME
STM14_1108	STM14_1108	hypothetical protein	0.2753	-0.1845	-0.4598	GENOME
STM14_2736	STM14_2736	hypothetical protein	0.179	-0.2711	-0.4501	GENOME
STM14_0003	thrB	homoserine kinase	-0.0665	-0.5156	-0.4491	GENOME
STM14_4378	STM14_4378	hypothetical protein	0.1233	-0.323	-0.4463	GENOME
STM14_4379	STM14_4379	conserved hypothetical protein	0.1233	-0.323	-0.4463	GENOME
STM14_5150	STM14_5150	hypothetical protein	-0.1325	-0.5769	-0.4444	GENOME
STM14_4332	STM14_4332	putative regulatory protein	0.1578	-0.2808	-0.4386	GENOME
STM14_3688	gcvH	glycine cleavage system protein H	0.0724	-0.3646	-0.437	GENOME
STM14_2877	yfbT	putative phosphatase	-0.0317	-0.4679	-0.4362	GENOME
STM14_4879	yiiM	hypothetical protein	-0.0979	-0.5314	-0.4336	GENOME
STM14_3678	ygfX	putative inner membrane protein	0.7585	0.3258	-0.4327	GENOME
STM14_0174	nadC	quinolinate phosphoribosyltransferase	0.0207	-0.4118	-0.4325	GENOME
STM14_5148	nrfG	formate-dependent nitrite reductase complex subunit NrfG	-0.1749	-0.6052	-0.4303	GENOME
STM14_3858	nudF	ADP-ribose pyrophosphatase NudF	-0.5795	-1.0091	-0.4296	GENOME
STM14_0534	hupB	transcriptional regulator HU subunit beta	0.2052	-0.2204	-0.4256	GENOME
STM14_0816	STM14_0816	putative cytoplasmic protein	0.1131	-0.3117	-0.4247	GENOME
STM14_1226	STM14_1226	putative outer membrane protein	0.3239	-0.1	-0.4239	GENOME
STM14_0698	STM14_0698	hypothetical protein	0.0042	-0.4175	-0.4217	GENOME
STM14_2294	STM14_2294	hypothetical protein	0.3453	-0.076	-0.4213	GENOME
STM14_3420	mltB	murein hydrolase B	0.1596	-0.2617	-0.4213	GENOME
STM14_3780	STM14_3780	putative cytoplasmic protein	0.0427	-0.3738	-0.4164	GENOME
STM14_2623	STM14_2623	hypothetical protein	0.1111	-0.3042	-0.4153	GENOME
STM14_4617	torT	periplasmic sensory protein associated with the TorRS two-component regulatory system	0.1895	-0.2255	-0.415	GENOME
STM14_5453	STM14_5453	putative glucosamine-fructose-6-phosphate aminotransferase	0.1412	-0.2726	-0.4138	GENOME
STM14_3147	yfhD	putative transglycosylase	0.3322	-0.0801	-0.4123	GENOME
STM14_3564	relA	GDP/GTP pyrophosphokinase	0.4419	0.033	-0.4089	GENOME
STM14_2222	STM14_2222	hypothetical protein	0.3267	-0.08	-0.4067	GENOME
STM14_3745	yggT	putative integral membrane protein	-0.1831	-0.589	-0.406	GENOME
STM14_5017	purH	bifunctional phosphoribosylaminoimidazolecarboxamide formyltransferase/IMP cyclohydrolase	-0.3902	-0.7952	-0.405	GENOME
STM14_5442	STM14_5442	putative cytoplasmic protein	-0.1376	-0.5414	-0.4038	GENOME
STM14_4231	malQ	4-alpha-glucanotransferase	-0.4035	-0.8021	-0.3986	GENOME
STM14_5556	STM14_5556	putative inner membrane protein	0.2327	-0.164	-0.3967	PLASMID
STM14_3101	STM14_3101	putative dimethylsulfoxide reductase	0.0204	-0.3704	-0.3908	GENOME
STM14_3783	STM14_3783	hypothetical protein	0.2417	-0.1475	-0.3892	GENOME
STM14_3251	yfiM	hypothetical protein	-0.1325	-0.52	-0.3875	GENOME
STM14_0734	ybeM	putative hydrolase	0.0785	-0.3086	-0.3871	GENOME
STM14_4034	STM14_4034	hypothetical protein	2.0225	1.6369	-0.3856	GENOME
STM14_1823	ydfZ	putative cytoplasmic protein	0.3878	0.0025	-0.3853	GENOME
STM14_0222	ligT	2'-5' RNA ligase	-0.0697	-0.4531	-0.3833	GENOME
STM14_5244	hflK	FtsH protease regulator HflK	-0.434	-0.8173	-0.3833	GENOME
STM14_0199	yacC	putative periplasmic protein	0.1017	-0.2806	-0.3823	GENOME
STM14_2104	yciU		0.2737	-0.1085	-0.3822	GENOME
STM14_4443	mtlA	mannitol-specific enzyme IIABC component	0.3293	-0.0526	-0.3818	GENOME
STM14_4203	yrfC	putative inner membrane protein	-0.0575	-0.4392	-0.3817	GENOME
STM14_4859	STM14_4859	putative inner membrane protein	0.0058	-0.375	-0.3808	GENOME
STM14_1993	STM14_1993	putative cytoplasmic protein	0.35	-0.03	-0.38	GENOME
STM14_1413	ymfB	putative MutT-like protein	0.1243	-0.2533	-0.3776	GENOME
STM14_1127	ycbL	putative metallo-beta-lactamase	0.1117	-0.2632	-0.3749	GENOME
STM14_0735	STM14_0735	hypothetical protein	0.1633	-0.21	-0.3733	GENOME
STM14_5078	yjbG	putative periplasmic protein	-0.0765	-0.4488	-0.3723	GENOME
STM14_3454	hypE	putative hydrogenase formation protein	0.2402	-0.1317	-0.3719	GENOME
STM14_1120	ycbC	hypothetical protein	0.1557	-0.2151	-0.3708	GENOME
STM14_5475	holD	DNA polymerase III subunit psi	0.1003	-0.2695	-0.3698	GENOME
STM14_2118	galU	UTP--glucose-1-phosphate uridylyltransferase subunit GalU	0.2722	-0.0974	-0.3696	GENOME
STM14_3009	hemF	coproporphyrinogen III oxidase	0.1538	-0.2144	-0.3682	GENOME
STM14_4033	sspA	stringent starvation protein A	1.9305	1.5627	-0.3678	GENOME
STM14_5319	STM14_5319	putative endonuclease	0.0263	-0.3393	-0.3656	GENOME
STM14_1057	ybjX	VirK-like protein	0.1746	-0.1905	-0.3651	GENOME
STM14_1769	manA	mannose-6-phosphate isomerase	0.3097	-0.0554	-0.3651	GENOME
STM14_5016	purD	phosphoribosylamine--glycine ligase	-0.3779	-0.7421	-0.3642	GENOME
STM14_4765	yigL	putative sugar phosphatase	0.0559	-0.3075	-0.3634	GENOME
STM14_5290	ytfJ	putative transcriptional regulator	0.0219	-0.3385	-0.3605	GENOME
STM14_2064	pyrF	orotidine 5'-phosphate decarboxylase	0.141	-0.2175	-0.3585	GENOME
STM14_2073	STM14_2073	hypothetical protein	0.2833	-0.0746	-0.3579	GENOME
STM14_5318	srfJ	lysosomal glucosyl ceramidase-like protein	-0.0694	-0.4268	-0.3574	GENOME
STM14_2535	pduK	polyhedral body protein	0.1236	-0.2333	-0.3569	GENOME
STM14_0461	aroM	hypothetical protein	-0.0155	-0.3709	-0.3554	GENOME
STM14_2914	accD	acetyl-CoA carboxylase subunit beta	0.1826	-0.1725	-0.3551	GENOME
STM14_4001	yrbF	putative ABC transporter ATP-binding protein YrbF	-0.401	-0.7556	-0.3546	GENOME
STM14_3571	STM14_3571	hypothetical protein	0.1183	-0.2358	-0.3542	GENOME
STM14_2192	ycgL	putative cytoplasmic protein	-0.0667	-0.42	-0.3533	GENOME
STM14_2515	cbiH	precorrin-3B C17-methyltransferase	0.1135	-0.2388	-0.3523	GENOME
STM14_1376	STM14_1376	hypothetical protein	0.1267	-0.2217	-0.3483	GENOME
STM14_2074	STM14_2074	hypothetical protein	0.2717	-0.0763	-0.3479	GENOME
STM14_1518	STM14_1518	putative ABC-type transport system ATPase component	0.1606	-0.1869	-0.3475	GENOME
STM14_3128	asrC	anaerobic sulfide reductase	0.1091	-0.2384	-0.3475	GENOME
STM14_0141	STM14_0141	hypothetical protein	-0.1075	-0.4544	-0.3469	GENOME
STM14_4923	priA	primosome assembly protein PriA	-0.0638	-0.4094	-0.3456	GENOME
STM14_4922	cytR	DNA-binding transcriptional regulator CytR	0.2378	-0.1062	-0.344	GENOME
STM14_0181	STM14_0181	hypothetical protein	0.0033	-0.34	-0.3433	GENOME
STM14_3947	yraN	hypothetical protein	0.5348	0.1918	-0.343	GENOME
STM14_4326	yhiR	putative cytoplasmic protein	0.0583	-0.2842	-0.3426	GENOME
STM14_1164	STM14_1164	hypothetical protein	0.435	0.095	-0.34	GENOME
STM14_4328	STM14_4328	putative L-asparaginase	0.0897	-0.2498	-0.3394	GENOME
STM14_3637	STM14_3637	putative transcriptional regulator	0.0527	-0.2861	-0.3389	GENOME
STM14_0511	phnX	phosphonoacetaldehyde hydrolase	0.0857	-0.2526	-0.3384	GENOME
STM14_4049	STM14_4049	putative regulatory protein	-0.4262	-0.7645	-0.3383	GENOME
STM14_0189	yacH	pseudo	-0.0806	-0.4187	-0.3381	GENOME
STM14_4454	yibK	putative tRNA/rRNA methyltransferase YibK	0.0923	-0.2453	-0.3376	GENOME
STM14_0287	metQ	DL-methionine transporter substrate-binding subunit	-0.1307	-0.4678	-0.337	GENOME
STM14_4377	STM14_4377	hypothetical protein	0.0289	-0.3069	-0.3358	GENOME
STM14_1387	ycfQ	putative transcriptional repressor	0.2256	-0.11	-0.3356	GENOME
STM14_3024	eutD	phosphotransacetylase	0.02	-0.3148	-0.3348	GENOME
STM14_1915	STM14_1915	hypothetical protein	0.4058	0.0713	-0.3346	GENOME
STM14_3792	STM14_3792	hypothetical protein	0.0267	-0.3063	-0.3329	GENOME
STM14_4230	gntT	high-affinity gluconate permease	0.695	0.3638	-0.3313	GENOME
STM14_5291	STM14_5291	hypothetical protein	0.1508	-0.18	-0.3308	GENOME
STM14_2223	STM14_2223	hypothetical protein	0.2525	-0.0775	-0.33	GENOME
STM14_5356	STM14_5356	hypothetical protein	0.6733	0.3433	-0.33	GENOME
STM14_4257	glgX	glycogen debranching enzyme	0.0969	-0.2329	-0.3298	GENOME
STM14_4905	STM14_4905	ribulose-phosphate 3-epimerase	-0.0948	-0.424	-0.3292	GENOME
STM14_1225	yccW	putative SAM-dependent methyltransferase	0.2392	-0.0898	-0.329	GENOME
STM14_1927	ydcY	putative cytoplasmic protein	0.4479	0.1194	-0.3285	GENOME
STM14_2940	STM14_2940	hypothetical protein	-0.0358	-0.3644	-0.3285	GENOME
STM14_0594	tesA	multifunctional acyl-CoA thioesterase I and protease I and lysophospholipase L1	-0.085	-0.4134	-0.3284	GENOME
STM14_2534	pduJ	polyhedral body protein	0.0178	-0.3104	-0.3282	GENOME
STM14_3455	fhlA	formate hydrogen-lyase transcriptional activator	0.4186	0.0905	-0.3281	GENOME
STM14_2902	STM14_2902	conserved hypothetical protein	0.1192	-0.2075	-0.3267	GENOME
STM14_5361	STM14_5361	arginine deiminase	-0.1379	-0.4642	-0.3262	GENOME
STM14_1325	yceI	hypothetical protein	0.2507	-0.0738	-0.3244	GENOME
STM14_1745	mliC	lysozyme inhibitor	-0.0271	-0.3513	-0.3242	GENOME
STM14_2955	STM14_2955	hypothetical protein	-0.2075	-0.5313	-0.3238	GENOME
STM14_4802	mobB	molybdopterin-guanine dinucleotide biosynthesis protein B	-0.3317	-0.6554	-0.3237	GENOME
STM14_2602	wcaH	GDP-mannose mannosyl hydrolase	0.2657	-0.0575	-0.3232	GENOME
STM14_4801	STM14_4801	conserved hypothetical protein	-0.145	-0.4675	-0.3225	GENOME
STM14_4221	feoA	ferrous iron transport protein A	-0.0467	-0.3683	-0.3217	GENOME
STM14_0961	STM14_961	hypothetical protein	0.2287	-0.091	-0.3197	GENOME
STM14_4381	proK	tRNA-Pro	-0.2133	-0.5325	-0.3192	GENOME
STM14_4696	STM14_4696	hypothetical protein	0.0333	-0.2856	-0.319	GENOME
STM14_5428	STM14_5428	putative inner membrane protein	0.0817	-0.2373	-0.3189	GENOME
STM14_1471	STM14_1471	phage tail component M-like protein	0.4214	0.1029	-0.3186	GENOME
STM14_3176	STM14_3176	phage tail component M-like protein	0.4214	0.1029	-0.3186	GENOME
STM14_3779	STM14_3779	putative cytoplasmic protein	0.0633	-0.255	-0.3183	GENOME
STM14_3942	STM14_3942	pseudo	-0.0783	-0.3963	-0.3179	GENOME
STM14_2599	STM14_2599	hypothetical protein	0.09	-0.2275	-0.3175	GENOME
STM14_5360	STM14_5360	carbamate kinase	-0.2712	-0.5885	-0.3173	GENOME
STM14_0285	yaeB	putative regulatory protein	0.0236	-0.2932	-0.3168	GENOME
STM14_5177	dcuS	sensory histidine kinase DcuS	0.0339	-0.2829	-0.3168	GENOME
STM14_0193	kdgT	2-keto-3-deoxygluconate permease	-0.1262	-0.4421	-0.316	GENOME
STM14_4072	STM14_4072	putative sulfite oxidase subunit YedY	-0.1044	-0.4203	-0.3159	GENOME
STM14_3013	eutK	putative carboxysome structural protein	0.0883	-0.2273	-0.3156	GENOME
STM14_0718	rna	ribonuclease I	0.1857	-0.1291	-0.3148	GENOME
STM14_3816	yghW	putative cytoplasmic protein	0.0633	-0.2504	-0.3138	GENOME
STM14_0128	STM14_0128	putative lipoprotein	0.2692	-0.0444	-0.3135	GENOME
STM14_1757	ydgM	electron transport complex protein RnfB	0.2858	-0.0258	-0.3117	GENOME
STM14_4050	STM14_4050	putative regulatory protein	-0.6131	-0.9243	-0.3112	GENOME
STM14_2910	cvpA	colicin V production protein	-0.0456	-0.3558	-0.3103	GENOME
STM14_1221	mgsA	methylglyoxal synthase	0.243	-0.0648	-0.3078	GENOME
STM14_4882	cpxR	DNA-binding transcriptional regulator CpxR	-0.0179	-0.325	-0.3071	GENOME
STM14_3808	hypA_2	hydrogenase nickel incorporation protein HybF	-0.1329	-0.4397	-0.3068	GENOME
STM14_5038	STM14_5038	putative cytoplasmic protein	0.0778	-0.2283	-0.3061	GENOME
STM14_5110	STM14_5110	putative inner membrane protein	-0.0914	-0.3975	-0.3061	GENOME
STM14_0679	ybdJ	putative inner membrane protein	0.1706	-0.1354	-0.306	GENOME
STM14_1837	marA	DNA-binding transcriptional activator MarA	0.4573	0.1523	-0.3051	GENOME
STM14_4721	rffH	glucose-1-phosphate thymidyl transferase	-0.1156	-0.4183	-0.3028	GENOME
STM14_3989	yhbE	pseudo	-0.4105	-0.7125	-0.302	GENOME
STM14_0218	pcnB	poly(A) polymerase I	-0.2396	-0.5411	-0.3014	GENOME
STM14_3604	metZ	tRNA-Met	-0.11	-0.4113	-0.3013	GENOME
STM14_2364	uvrC	excinuclease ABC subunit C	0.5346	0.2341	-0.3004	GENOME
STM14_3809	hybE	hydrogenase 2-specific chaperone	0.0328	-0.2675	-0.3003	GENOME
STM14_4197	damX	hypothetical protein	-0.1913	-0.4915	-0.3003	GENOME
STM14_0683	STM14_0683	hypothetical protein	-0.1325	-0.4325	-0.3	GENOME
STM14_4704	STM14_4704	putative cytoplasmic protein	-0.1412	-0.4413	-0.3	GENOME
STM14_3627	mutH	DNA mismatch repair protein	0.1442	-0.1557	-0.2999	GENOME
STM14_0781	miaB	rRNA modification protein	0.4315	0.1322	-0.2993	GENOME
STM14_0140	ilvH	acetolactate synthase 3 regulatory subunit	-0.0343	-0.3335	-0.2992	GENOME
STM14_3139	yjdL	putative di-/tripeptide transport protein	-0.0783	-0.3775	-0.2992	GENOME
STM14_4839	yihW	putative glycerol-3-phosphate regulon repressor	-0.2129	-0.512	-0.2991	GENOME
STM14_2851	elaC	pseudo	0.0418	-0.257	-0.2987	GENOME
STM14_1755	rnfD	electron transport complex protein RnfD	0.0658	-0.2324	-0.2981	GENOME
STM14_2724	STM14_2724	hypothetical protein	0.1725	-0.1256	-0.2981	GENOME
STM14_0548	tesB	acyl-CoA thioesterase II	0.0743	-0.2238	-0.298	GENOME
STM14_5263	yjfQ	transcriptional repressor UlaR	0.2084	-0.0891	-0.2975	GENOME
STM14_1644	ydiQ	putative electron transfer flavoprotein YdiQ	0.3103	0.0135	-0.2968	GENOME
STM14_5447	STM14_5447	conserved hypothetical protein	-0.1473	-0.4435	-0.2962	GENOME
STM14_2514	cbiJ	cobalt-precorrin-6x reductase	0.2235	-0.0718	-0.2953	GENOME
STM14_1833	STM14_1833	conserved hypothetical protein	0.0983	-0.1956	-0.294	GENOME
STM14_1047	STM14_1047	putative nucleoside-diphosphate-sugar epimerase	0.2401	-0.0532	-0.2933	GENOME
STM14_4171	yhfA	hypothetical protein	0.0329	-0.26	-0.2929	GENOME
STM14_0175	ampD	N-acetyl-anhydromuranmyl-L-alanine amidase	-0.0028	-0.2954	-0.2926	GENOME
STM14_1925	yncA	putative acyltransferase	0.2564	-0.0359	-0.2923	GENOME
STM14_3795	STM14_3795	mannonate dehydratase	-0.1267	-0.4183	-0.2916	GENOME
STM14_5058	STM14_5058	putative phage baseplate component	0.0894	-0.2022	-0.2916	GENOME
STM14_3603	mltA	murein transglycosylase A	0.0461	-0.2455	-0.2915	GENOME
STM14_1563	yeaD	aldose 1-epimerase	0.3061	0.0156	-0.2906	GENOME
STM14_2090	trpA	tryptophan synthase subunit alpha	0.1652	-0.1253	-0.2905	GENOME
STM14_4252	STM14_4252	putative dihydrodipicolinate synthetase	-0.376	-0.6663	-0.2904	GENOME
STM14_4720	rffG	dTDP-glucose 4,6-dehydratase	0.06	-0.2303	-0.2903	GENOME
STM14_3744	yggS	hypothetical protein	-0.2158	-0.5058	-0.2901	GENOME
STM14_1198	STM14_1198	MsgA-like protein	0.47	0.18	-0.29	GENOME
STM14_1131	STM14_1131	hypothetical protein	0.3975	0.1081	-0.2894	GENOME
STM14_1411	ycfC	hypothetical protein	-0.1288	-0.418	-0.2892	GENOME
STM14_1516	STM14_1516	putative ABC transporter protein	0.1822	-0.1061	-0.2883	GENOME
STM14_1876	STM14_1876	hypothetical protein	0.3033	0.015	-0.2883	GENOME
STM14_5479	STM14_5479	hypothetical protein	-0.0117	-0.3	-0.2883	GENOME
STM14_3778	STM14_3778	hypothetical protein	0.0708	-0.2169	-0.2877	GENOME
STM14_5255	yjfK	putative cytoplasmic protein	0.0229	-0.2644	-0.2873	GENOME
STM14_5470	leuV	tRNA-Leu	0.2189	-0.0683	-0.2872	GENOME
STM14_5100	yjbN	tRNA-dihydrouridine synthase A	-0.1148	-0.4018	-0.287	GENOME
STM14_2098	yciB	intracellular septation protein A	0.2158	-0.0711	-0.2869	GENOME
STM14_3445	hycC	formate hydrogenlyase subunit 3	0.2201	-0.0665	-0.2866	GENOME
STM14_2833	ais	aluminum-inducible protein	0.1885	-0.0977	-0.2862	GENOME
STM14_0550	ybaZ	putative methyltransferase	0.1	-0.1839	-0.2839	GENOME
STM14_5452	STM14_5452	putative PTS permease	0.043	-0.2408	-0.2837	GENOME
STM14_2648	thiM	hydroxyethylthiazole kinase	0.2622	-0.0212	-0.2833	GENOME
STM14_0004	thrC	threonine synthase	-0.1631	-0.446	-0.2829	GENOME
STM14_2366	STM14_2366	putative inner membrane protein	0.7583	0.4756	-0.2827	GENOME
STM14_2367	yecF	hypothetical protein	0.7539	0.4717	-0.2822	GENOME
STM14_3624	STM14_3624	hypothetical protein	0.2727	-0.0085	-0.2812	GENOME
STM14_3145	purG	phosphoribosylformylglycinamidine synthase	-0.2173	-0.4979	-0.2806	GENOME
STM14_5191	STM14_5191	hypothetical protein	0.1889	-0.0913	-0.2801	GENOME
STM14_0143	STM14_0143	hypothetical protein	0.2192	-0.0594	-0.2785	GENOME
STM14_0308	rnhA	ribonuclease H	0.041	-0.2375	-0.2785	GENOME
STM14_2249	STM14_2249	putative acetyltransferase	0.5488	0.2713	-0.2775	GENOME
STM14_0002	thrA	bifunctional aspartokinase I/homeserine dehydrogenase I	-0.1539	-0.4312	-0.2773	GENOME
STM14_4957	argB	acetylglutamate kinase	-0.2302	-0.5075	-0.2773	GENOME
STM14_3607	argA	N-acetylglutamate synthase	-0.0496	-0.3266	-0.277	GENOME
STM14_0083	caiD	carnitinyl-CoA dehydratase	0.1241	-0.1525	-0.2766	GENOME
STM14_1165	STM14_1165	hypothetical protein	0.2858	0.0093	-0.2764	GENOME
STM14_5088	STM14_5088	hypothetical protein	-0.0617	-0.3379	-0.2763	GENOME
STM14_5163	basS	sensor protein BasS/PmrB	0.1564	-0.1199	-0.2762	GENOME
STM14_4213	STM14_4213	hypothetical protein	-0.1383	-0.4144	-0.276	GENOME
STM14_3423	srlE	glucitol/sorbitol-specific enzyme IIB component	0.2247	-0.0513	-0.2759	GENOME
STM14_4057	yhcO	putative cytoplasmic protein	-0.075	-0.3504	-0.2754	GENOME
STM14_2063	yciH	translation initiation factor Sui1	0.1663	-0.1091	-0.2753	GENOME
STM14_1753	ydgQ	SoxR-reducing system protein RsxE	0.311	0.0366	-0.2745	GENOME
STM14_0449	STM14_0449	putative inner membrane protein	0.2305	-0.0437	-0.2742	GENOME
STM14_3400	emrB	putative multidrug transport protein	0.2775	0.0038	-0.2738	GENOME
STM14_4209	yrfG	putative hydrolase	0.1294	-0.1439	-0.2733	GENOME
STM14_3008	amiA	N-acetylmuramoyl-l-alanine amidase I	0.1814	-0.0913	-0.2727	GENOME
STM14_5013	zraP	zinc resistance protein	-0.0585	-0.3308	-0.2723	GENOME
STM14_0890	dcoC	oxaloacetate decarboxylase subunit gamma	0.1133	-0.1588	-0.2721	GENOME
STM14_4424	STM14_4424	hypothetical protein	-0.0689	-0.3408	-0.2719	GENOME
STM14_3271	aroF	phospho-2-dehydro-3-deoxyheptonate aldolase	0.1047	-0.1664	-0.2711	GENOME
STM14_3387	nrdH	glutaredoxin-like protein	0.0272	-0.2438	-0.271	GENOME
STM14_1914	STM14_1914	hypothetical protein	0.4911	0.2208	-0.2703	GENOME
STM14_4620	dgoA	2-oxo-3-deoxygalactonate 6-phosphate aldolase/galactonate dehydratase	0.0324	-0.2377	-0.2701	GENOME
STM14_2295	yebK	DNA-binding transcriptional regulator HexR	0.2752	0.0058	-0.2694	GENOME
STM14_5221	frdC	fumarate reductase subunit C	-0.4404	-0.7097	-0.2693	GENOME
STM14_0813	ybfF	hypothetical protein	0.0828	-0.186	-0.2688	GENOME
STM14_1222	yccT	hypothetical protein	0.3207	0.052	-0.2688	GENOME
STM14_3861	ygiB	hypothetical protein	0.191	-0.0779	-0.2688	GENOME
STM14_1628	btuE	putative glutathione peroxidase	0.3078	0.0392	-0.2686	GENOME
STM14_4703	STM14_4703	putative cytoplasmic protein	0.0167	-0.2519	-0.2685	GENOME
STM14_5616	traQ	conjugative transfer: fimbrial synthesis	0.2752	0.0075	-0.2677	PLASMID
STM14_3812	hybB	putative hydrogenase 2 b cytochrome subunit	0.0322	-0.2354	-0.2676	GENOME
STM14_3588	STM14_3588	conserved hypothetical protein	-0.1567	-0.4231	-0.2665	GENOME
STM14_4694	yifE	hypothetical protein	-0.6333	-0.8997	-0.2664	GENOME
STM14_2614	STM14_2614	hypothetical protein	0.2239	-0.0421	-0.266	GENOME
STM14_5334	STM14_5334	putative inner membrane protein	0.1989	-0.0668	-0.2657	GENOME
STM14_4324	STM14_4324	putative phosphatase	0.0529	-0.212	-0.265	GENOME
STM14_5429	STM14_5429	hypothetical protein	0.17	-0.095	-0.265	GENOME
STM14_4534	cigR	putative inner membrane protein	0.0287	-0.236	-0.2647	GENOME
STM14_2409	STM14_2409	putative cytoplasmic protein	0.2522	-0.0121	-0.2643	GENOME
STM14_5330	cybC	cytochrome b562	0.1488	-0.1153	-0.2641	GENOME
STM14_2662	yehT	putative two-component response-regulatory protein YehT	0.3442	0.0803	-0.2639	GENOME
STM14_1337	yceH	hypothetical protein	0.21	-0.0538	-0.2638	GENOME
STM14_0738	STM14_0738	hypothetical protein	0.1508	-0.1125	-0.2633	GENOME
STM14_3543	ygcH	putative cytoplasmic protein	0.0808	-0.1815	-0.2623	GENOME
STM14_3736	sprT	hypothetical protein	-0.014	-0.2763	-0.2623	GENOME
STM14_4886	STM14_4886	hypothetical protein	0.2889	0.0267	-0.2622	GENOME
STM14_4215	pckA	phosphoenolpyruvate carboxykinase	0.1996	-0.0625	-0.2621	GENOME
STM14_0783	STM14_0783	putative inner membrane protein	0.0128	-0.249	-0.2619	GENOME
STM14_5288	STM14_5288	hypothetical protein	0.0633	-0.1983	-0.2617	GENOME
STM14_4032	sspB	ClpXP protease specificity-enhancing factor	1.2073	0.9468	-0.2606	GENOME
STM14_5628	finO	conjugative transfer: regulation	0.2828	0.0225	-0.2603	PLASMID
STM14_3379	STM14_3379	hypothetical protein	-0.2742	-0.5344	-0.2602	GENOME
STM14_4290	livK	high-affinity branched-chain amino acid transporter	0.1495	-0.1107	-0.2601	GENOME
STM14_1360	STM14_1360	putative inner membrane lipoprotein	-0.0163	-0.276	-0.2597	GENOME
STM14_4567	STM14_4567	hypothetical protein	0.1622	-0.0975	-0.2597	GENOME
STM14_2370	yecS	putative ABC-type amino acid transporter permease component	0.3543	0.0948	-0.2595	GENOME
STM14_5254	STM14_5254	putative potassium channel	0.0214	-0.2373	-0.2586	GENOME
STM14_3457	STM14_3457	hypothetical protein	0.1817	-0.0769	-0.2585	GENOME
STM14_2598	cpsG	phosphomannomutase	0.1809	-0.0773	-0.2582	GENOME
STM14_2611	wzc	tyrosine kinase	0.1089	-0.1485	-0.2573	GENOME
STM14_5563	spvA	outer membrane protein	0.5031	0.2458	-0.2573	PLASMID
STM14_2201	slp	putative outer membrane protein	0.4136	0.1567	-0.2569	GENOME
STM14_3638	lysA	diaminopimelate decarboxylase	-0.0363	-0.2932	-0.2569	GENOME
STM14_3796	STM14_3796	putative D-mannonate oxidoreductase	0.012	-0.2449	-0.2569	GENOME
STM14_0113	STM14_0113	hypothetical protein	0.3042	0.0475	-0.2567	GENOME
STM14_3028	eutS	putative carboxysome structural protein	0.13	-0.1266	-0.2566	GENOME
STM14_1913	STM14_1913	hypothetical protein	0.3933	0.1375	-0.2558	GENOME
STM14_4294	livJ	high-affinity branched-chain amino acid transporter	-0.2488	-0.5046	-0.2558	GENOME
STM14_0200	cueO	multicopper oxidase	-0.01	-0.2653	-0.2553	GENOME
STM14_1638	STM14_1638	hypothetical protein	0.2525	-0.0025	-0.255	GENOME
STM14_4228	yhgI	putative DNA uptake protein	0.0153	-0.2393	-0.2546	GENOME
STM14_0975	STM14_975	manganese transport regulator MntR	0.106	-0.1485	-0.2545	GENOME
STM14_1764	STM14_1764	hypothetical protein	0.2589	0.0058	-0.2531	GENOME
STM14_3422	srlA	glucitol/sorbitol-specific enzyme IIC component	0.29	0.0377	-0.2523	GENOME
STM14_1924	yncB	putative NADP-dependent oxidoreductase	0.4544	0.2028	-0.2516	GENOME
STM14_2036	pspE	thiosulfate:cyanide sulfurtransferase (rhodanese)	0.1596	-0.0916	-0.2511	GENOME
STM14_0368	yafK	putative periplasmic protein	-0.0098	-0.2608	-0.251	GENOME
STM14_4867	STM14_4867	hypothetical protein	0.1567	-0.0944	-0.251	GENOME
STM14_4868	STM14_4868	hypothetical protein	0.1567	-0.0944	-0.251	GENOME
STM14_3385	STM14_3385	putative cytoplasmic protein	-0.0493	-0.3003	-0.2509	GENOME
STM14_1326	STM14_1326	putative inner membrane protein	0.199	-0.0516	-0.2507	GENOME
STM14_5555	STM14_5555	putative diguanylate cyclase/phosphodiesterase	0.3045	0.0539	-0.2506	PLASMID
STM14_1627	btuC	vtamin B12-transporter permease	0.2133	-0.0371	-0.2504	GENOME
STM14_3433	STM14_3433	hydrogenase maturation protein	-0.1383	-0.3888	-0.2504	GENOME
STM14_1468	STM14_1468	phage minor tail protein G	0.0052	-0.2447	-0.2499	GENOME
STM14_3179	STM14_3179	minor tail-like protein	0.0052	-0.2447	-0.2499	GENOME
STM14_4942	STM14_4942	pseudo	0.0078	-0.2421	-0.2499	GENOME
STM14_1073	STM14_1073	putative cytoplasmic protein	0.0411	-0.2083	-0.2494	GENOME
STM14_2682	STM14_2682	salicylate hydroxylase	0.2951	0.0463	-0.2488	GENOME
STM14_2369	yecC	putative amino-acid ABC transporter ATP-binding protein YecC	0.4733	0.2247	-0.2486	GENOME
STM14_4163	STM14_4163	hypothetical protein	0.1025	-0.1456	-0.2481	GENOME
STM14_3628	STM14_3628	hypothetical protein	-0.0483	-0.2963	-0.2479	GENOME
STM14_1784	STM14_1784	hypothetical protein	0.0644	-0.1833	-0.2478	GENOME
STM14_4903	yneB	aldolase	-0.1118	-0.3592	-0.2475	GENOME
STM14_0877	lysY	tRNA-Lys	-0.0778	-0.325	-0.2472	GENOME
STM14_0272	rnhB	ribonuclease HII	0.0674	-0.1796	-0.2471	GENOME
STM14_4214	STM14_4214	hypothetical protein	-0.1167	-0.3638	-0.2471	GENOME
STM14_4000	yrbE	putative transport protein	-0.3489	-0.5958	-0.2469	GENOME
STM14_3467	orgC	putative cytoplasmic protein	0.6385	0.3925	-0.246	GENOME
STM14_5317	STM14_5317	putative dehydrogenase	-0.178	-0.424	-0.2459	GENOME
STM14_1860	STM14_1860	putative regulatory protein	0.381	0.1356	-0.2454	GENOME
STM14_5010	yjaG	putative cytoplasmic protein	-0.0174	-0.2627	-0.2453	GENOME
STM14_1904	STM14_1904	hypothetical protein	0.1508	-0.0944	-0.2452	GENOME
STM14_1923	STM14_1923	hypothetical protein	0.3808	0.1356	-0.2452	GENOME
STM14_2169	STM14_2169	putative periplasmic protein	0.3575	0.1131	-0.2444	GENOME
STM14_2234	yebR	putative nucleotide-binding protein	0.1067	-0.1377	-0.2444	GENOME
STM14_2541	pduQ	propanol dehydrogenase	0.0162	-0.2278	-0.2441	GENOME
STM14_5004	thiE	thiamine-phosphate pyrophosphorylase	-0.0264	-0.2705	-0.2441	GENOME
STM14_4300	yhhF	16S rRNA m(2)G966-methyltransferase	-0.1278	-0.371	-0.2433	GENOME
STM14_2776	ccmH_1	putative heme lyase subunit	-0.2133	-0.4563	-0.2429	GENOME
STM14_4604	ccmH_2	putative heme lyase subunit	-0.2133	-0.4563	-0.2429	GENOME
STM14_0282	yaeJ	hypothetical protein	-0.0537	-0.296	-0.2423	GENOME
STM14_4594	yidH	putative inner membrane protein	0.2024	-0.0386	-0.241	GENOME
STM14_0005	yaaA	hypothetical protein	-0.1513	-0.3921	-0.2408	GENOME
STM14_3061	uraA	uracil transporter	0.1096	-0.1307	-0.2404	GENOME
STM14_2280	yobA	hypothetical protein	0.1771	-0.0631	-0.2402	GENOME
STM14_4226	bioH	carboxylesterase BioH	0.0906	-0.1494	-0.24	GENOME
STM14_4206	nudE	ADP-ribose diphosphatase NudE	-0.1	-0.3394	-0.2394	GENOME
STM14_1517	STM14_1517	putative ABC transporter protein	0.1537	-0.0856	-0.2393	GENOME
STM14_5018	STM14_5018	hypothetical protein	-0.3833	-0.6225	-0.2392	GENOME
STM14_1577	gdhA	glutamate dehydrogenase	0.2013	-0.0373	-0.2386	GENOME
STM14_2998	cysM	cysteine synthase B	0.0178	-0.2204	-0.2382	GENOME
STM14_0586	copA	copper exporting ATPase	0.0427	-0.1954	-0.2381	GENOME
STM14_0587	cueR	DNA-binding transcriptional regulator CueR	0.0611	-0.1769	-0.2381	GENOME
STM14_0921	bioF	8-amino-7-oxononanoate synthase	-0.0026	-0.2403	-0.2377	GENOME
STM14_1074	STM14_1074	putative transcriptional regulator	0.0931	-0.1444	-0.2375	GENOME
STM14_3452	hypC	hydrogenase isoenzymes formation protein	0.0911	-0.1463	-0.2374	GENOME
STM14_1048	ybjT	putative nucleoside-diphosphate-sugar epimerase	0.054	-0.1832	-0.2373	GENOME
STM14_3378	STM14_3378	hypothetical protein	-0.2875	-0.5244	-0.2369	GENOME
STM14_4204	yrfD	putative periplasmic protein	0.0008	-0.236	-0.2368	GENOME
STM14_2775	narP	transcriptional regulator NarP	-0.0644	-0.3009	-0.2366	GENOME
STM14_4353	yhjK	putative phosphodiesterase	0.0515	-0.1847	-0.2362	GENOME
STM14_2723	fruF	bifunctional fructose-specific PTS IIA/HPr protein	0.0414	-0.1946	-0.236	GENOME
STM14_0211	yadI	putative PTS enzyme	-0.0747	-0.31	-0.2353	GENOME
STM14_5135	yjcE	Na/H transport protein	0.1022	-0.1332	-0.2353	GENOME
STM14_0946	STM14_946	hypothetical protein	0.1833	-0.0519	-0.2352	GENOME
STM14_4520	STM14_4520	hypothetical protein	0.1158	-0.1194	-0.2352	GENOME
STM14_2521	cbiC	precorrin-8X methylmutase	-0.0838	-0.3189	-0.2351	GENOME
STM14_5316	STM14_5316	putative endonuclease	-0.1769	-0.4119	-0.2351	GENOME
STM14_5315	STM14_5315	hypothetical protein	-0.2225	-0.4575	-0.235	GENOME
STM14_1758	STM14_1758	Na(+)-translocating NADH-quinone reductase subunit E	0.2902	0.0558	-0.2344	GENOME
STM14_2549	STM14_2549	hypothetical protein	0.0578	-0.1767	-0.2344	GENOME
STM14_0281	yaeQ	putative cytoplasmic protein	-0.0526	-0.2867	-0.2342	GENOME
STM14_3371	ygaU	hypothetical protein	0.1007	-0.1335	-0.2342	GENOME
STM14_1822	ydfI	putative mannitol dehydrogenase	0.1871	-0.0466	-0.2337	GENOME
STM14_4334	treF	trehalase	0.0653	-0.1684	-0.2337	GENOME
STM14_0301	yafC	putative transcriptional regulator	-0.053	-0.2859	-0.2329	GENOME
STM14_4897	ydeW	putative transcriptional repressor	-0.4213	-0.654	-0.2327	GENOME
STM14_4192	STM14_4192	hypothetical protein	-0.068	-0.3005	-0.2325	GENOME
STM14_2725	STM14_2725	hypothetical protein	0.1867	-0.045	-0.2317	GENOME
STM14_2726	STM14_2726	hypothetical protein	0.1867	-0.045	-0.2317	GENOME
STM14_3386	STM14_3386	hypothetical protein	0.0247	-0.207	-0.2317	GENOME
STM14_0075	dapB	dihydrodipicolinate reductase	0.1091	-0.1225	-0.2316	GENOME
STM14_3647	STM14_3647	putative transcriptional regulator	0.0772	-0.154	-0.2313	GENOME
STM14_1504	STM14_1504	pseudo	0.31	0.0792	-0.2308	GENOME
STM14_3462	avrA	secreted effector protein	0.3053	0.0749	-0.2304	GENOME
STM14_3804	yghU	putative glutathione S-transferase YghU	0.075	-0.1554	-0.2304	GENOME
STM14_5471	leuP	tRNA-Leu	0.22	-0.01	-0.23	GENOME
STM14_0236	stfD	putative periplasmic fimbrial chaperone	-0.0612	-0.291	-0.2299	GENOME
STM14_4045	oadG	oxaloacetate decarboxylase subunit gamma	-0.0322	-0.2617	-0.2294	GENOME
STM14_2826	STM14_2826	putative aldolase	0.1578	-0.0712	-0.229	GENOME
STM14_3953	yhbQ	GIY-YIG nuclease superfamily protein	0.0481	-0.1807	-0.2288	GENOME
STM14_3307	STM14_3307	putative cytoplasmic protein	-0.2072	-0.4358	-0.2286	GENOME
STM14_3424	slrB	glucitol/sorbitol-specific PTS system component IIA	0.2542	0.0256	-0.2285	GENOME
STM14_4303	yhhN	putative inner membrane protein	0.0108	-0.2177	-0.2285	GENOME
STM14_4904	yneC	autoinducer-2 (AI-2) modifying protein LsrG	-0.0679	-0.2963	-0.2283	GENOME
STM14_0919	bioA	adenosylmethionine--8-amino-7-oxononanoate transaminase	-0.0744	-0.3024	-0.228	GENOME
STM14_5626	traI	conjugative transfer: oriT nicking-unwinding	0.2239	-0.0037	-0.2276	PLASMID
STM14_0095	STM14_0095	putative outer membrane lipoprotein	-0.0867	-0.3142	-0.2275	GENOME
STM14_0467	sbcC	exonuclease subunit SbcC	-0.1035	-0.3307	-0.2272	GENOME
STM14_5292	ytfK	putative cytoplasmic protein	0.2633	0.0363	-0.2271	GENOME
STM14_3463	sprB	transcriptional regulator	0.3675	0.1406	-0.2269	GENOME
STM14_0192	yacL	hypothetical protein	0.0659	-0.1608	-0.2268	GENOME
STM14_0672	STM14_0672	putative PTS system mannose-specific enzyme IIAB	0.1431	-0.0835	-0.2266	GENOME
STM14_0949	STM14_949	hypothetical protein	0.311	0.0844	-0.2265	GENOME
STM14_4287	livG	leucine/isoleucine/valine transporter ATP-binding subunit	-0.0615	-0.2878	-0.2263	GENOME
STM14_3270	tyrA	bifunctional chorismate mutase/prephenate dehydrogenase	-0.0552	-0.2814	-0.2262	GENOME
STM14_2224	STM14_2224	hypothetical protein	0.1508	-0.075	-0.2258	GENOME
STM14_0526	STM14_0526	hypothetical protein	0.0328	-0.1929	-0.2257	GENOME
STM14_3262	yfiH	hypothetical protein	0.012	-0.2137	-0.2256	GENOME
STM14_1821	STM14_1821	putative membrane transport protein	0.1767	-0.0488	-0.2254	GENOME
STM14_1389	ycfS	putative periplasmic protein	0.0988	-0.1264	-0.2252	GENOME
STM14_0934	moaE	molybdopterin synthase large subunit	-0.0727	-0.2975	-0.2248	GENOME
STM14_4380	STM14_4380	putative regulatory protein	-0.0751	-0.2997	-0.2246	GENOME
STM14_1054	ybjE	putative inner membrane protein	0.208	-0.0163	-0.2242	GENOME
STM14_3510	STM14_3510	putative cytoplasmic protein	0.2588	0.0345	-0.2242	GENOME
STM14_2211	STM14_2211	putative cytoplasmic protein	0.08	-0.1439	-0.2239	GENOME
STM14_2296	pykA	pyruvate kinase	0.0092	-0.2146	-0.2238	GENOME
STM14_0593	ybbO	short chain dehydrogenase	0.0881	-0.1352	-0.2233	GENOME
STM14_0720	citG	triphosphoribosyl-dephospho-CoA synthase	-0.1265	-0.3491	-0.2226	GENOME
STM14_5243	hflX	putative GTPase HflX	-0.2447	-0.4673	-0.2226	GENOME
STM14_3303	STM14_3303	hypothetical protein	-0.025	-0.2475	-0.2225	GENOME
STM14_4346	yhjH	EAL domain-containing protein	-0.0943	-0.3168	-0.2225	GENOME
STM14_1799	mlc	pts operon transcriptional repressor	-0.3721	-0.5945	-0.2224	GENOME
STM14_2531	pduE	propanediol dehydratase small subunit	0.3146	0.0923	-0.2223	GENOME
STM14_3426	gutM	DNA-binding transcriptional activator GutM	-0.1133	-0.3342	-0.2208	GENOME
STM14_1046	ybjR	putative aminidase	0.1283	-0.0922	-0.2206	GENOME
STM14_5499	serB	phosphoserine phosphatase	-0.0094	-0.2299	-0.2205	GENOME
STM14_2465	STM14_2465	hypothetical protein	0.1792	-0.0413	-0.2204	GENOME
STM14_0563	aefA	potassium efflux protein KefA	-0.0627	-0.283	-0.2203	GENOME
STM14_0967	STM14_967	conserved hypothetical protein	0.2842	0.0644	-0.2198	GENOME
STM14_2200	STM14_2200	hypothetical protein	0.4017	0.1821	-0.2196	GENOME
STM14_4295	rpoH	RNA polymerase factor sigma-32	-0.1291	-0.348	-0.2189	GENOME
STM14_1121	smtA	putative metallothionein SmtA	0.0131	-0.2056	-0.2187	GENOME
STM14_1388	ycfR	putative outer membrane protein	0.1076	-0.1111	-0.2187	GENOME
STM14_1244	STM14_1244	hypothetical protein	0.2933	0.075	-0.2183	GENOME
STM14_2522	cbiB	CbiB	-0.0357	-0.2536	-0.218	GENOME
STM14_0976	ybiR	putative transporter	0.1921	-0.0257	-0.2178	GENOME
STM14_4344	yhjE	putative transport protein	-0.1251	-0.3428	-0.2177	GENOME
STM14_1217	yccR	putative DNA transformation protein	0.1812	-0.0364	-0.2176	GENOME
STM14_1994	STM14_1994	hypothetical protein	0.38	0.1625	-0.2175	GENOME
STM14_0951	rhlE	ATP-dependent RNA helicase RhlE	0.0839	-0.1334	-0.2173	GENOME
STM14_0595	ybbA	putative ABC transporter ATP-binding protein YbbA	-0.1243	-0.3413	-0.217	GENOME
STM14_3252	kgtP	alpha-ketoglutarate transporter	-0.1368	-0.3538	-0.217	GENOME
STM14_5569	STM14_5569	putative carbonic anhydrase	0.4994	0.2829	-0.2165	PLASMID
STM14_4202	yrfB	putative inner membrane protein	-0.0694	-0.2857	-0.2163	GENOME
STM14_3380	STM14_3380	putative inner membrane protein	-0.177	-0.393	-0.216	GENOME
STM14_1931	ydcX	putative inner membrane protein	0.2978	0.0821	-0.2157	GENOME
STM14_0878	lysZ	tRNA-Lys	-0.0383	-0.2538	-0.2154	GENOME
STM14_0121	araA	L-arabinose isomerase	-0.0968	-0.3113	-0.2145	GENOME
STM14_2600	manC	mannose-1-phosphate guanylyltransferase	0.1102	-0.1042	-0.2144	GENOME
STM14_0073	citX2	putative cytoplasmic protein	-0.0433	-0.2575	-0.2142	GENOME
STM14_1584	astD	succinylglutamic semialdehyde dehydrogenase	0.2575	0.0436	-0.2139	GENOME
STM14_3394	STM14_3394	hypothetical protein	0.1533	-0.06	-0.2133	GENOME
STM14_4502	STM14_4502	putative inner membrane protein	-0.0281	-0.2414	-0.2133	GENOME
STM14_0881	pnuC	nucleoside/purine/pyrimidine transporter	0.2158	0.0027	-0.2132	GENOME
STM14_1170	STM14_1170	hypothetical protein	0.2506	0.0375	-0.2131	GENOME
STM14_2102	STM14_2102	hypothetical protein	0.0725	-0.1406	-0.2131	GENOME
STM14_0759	STM14_0759	2-keto-3-deoxygluconate permease	0.1467	-0.0659	-0.2126	GENOME
STM14_2527	pduA	polyhedral body protein	0.0156	-0.1971	-0.2126	GENOME
STM14_0306	gloB	hydroxyacylglutathione hydrolase	-0.0988	-0.3113	-0.2125	GENOME
STM14_2065	STM14_2065	hypothetical protein	0.1475	-0.065	-0.2125	GENOME
STM14_2678	yohF	acetoin dehydrogenase	0.17	-0.0425	-0.2125	GENOME
STM14_2191	ycgM	hypothetical protein	-0.0843	-0.2966	-0.2123	GENOME
STM14_2138	ychP	hypothetical protein	0.1731	-0.0387	-0.2118	GENOME
STM14_3370	ygaE	DNA-binding transcriptional regulator CsiR	0.0833	-0.1281	-0.2115	GENOME
STM14_2520	cbiD	cobalt-precorrin-6A synthase	0.1982	-0.0132	-0.2114	GENOME
STM14_1603	cedA	cell division modulator	0.4067	0.1954	-0.2113	GENOME
STM14_2348	araH	putative intracellular protease/amidase	0.3308	0.1194	-0.2113	GENOME
STM14_3027	eutP	putative ethanolamine utilization protein	-0.05	-0.2613	-0.2113	GENOME
STM14_3377	stpA	DNA binding protein, nucleoid-associated	0.2023	-0.0088	-0.2111	GENOME
STM14_3434	hypF	hydrogenase maturation protein	-0.1641	-0.3751	-0.211	GENOME
STM14_3746	yggU	hypothetical protein	-0.1889	-0.3996	-0.2107	GENOME
STM14_3053	gcvR	glycine cleavage system transcriptional repressor	-0.1758	-0.3863	-0.2104	GENOME
STM14_4924	rpmE	50S ribosomal protein L31	-0.0787	-0.289	-0.2103	GENOME
STM14_4288	livM	leucine/isoleucine/valine transporter permease subunit	-0.0171	-0.2272	-0.2102	GENOME
STM14_3404	yqaA	putative inner membrane protein	0.003	-0.2068	-0.2098	GENOME
STM14_0210	STM14_0210	hypothetical protein	-0.04	-0.2494	-0.2094	GENOME
STM14_0769	rihA	ribonucleoside hydrolase 1	0.0417	-0.1678	-0.2094	GENOME
STM14_3853	ygiN	putative cytoplasmic protein	-0.1996	-0.4088	-0.2092	GENOME
STM14_4945	frwB	putative fructose-like phosphotransferase EIIB subunit 2	-0.3062	-0.515	-0.2088	GENOME
STM14_5591	psiA	Plasmid SOS inhibition	0.338	0.1292	-0.2088	PLASMID
STM14_5621	traT	conjugative transfer: surface exclusion	0.3477	0.1389	-0.2088	PLASMID
STM14_4013	yrbL	hypothetical protein	-0.075	-0.2838	-0.2087	GENOME
STM14_5312	STM14_5312	putative NAD-dependent aldehyde dehydrogenase	-0.0661	-0.2747	-0.2087	GENOME
STM14_0571	recR	recombination protein RecR	-0.289	-0.4975	-0.2085	GENOME
STM14_1181	STM14_1181	minor tail protein	0.2723	0.064	-0.2083	GENOME
STM14_3430	ygaA	anaerobic nitric oxide reductase transcription regulator	-0.0202	-0.2282	-0.208	GENOME
STM14_4717	wzzE	lipopolysaccharide biosynthesis protein WzzE	-0.0802	-0.2881	-0.2079	GENOME
STM14_0731	pagP	palmitoyl transferase for Lipid A	0.0526	-0.1552	-0.2078	GENOME
STM14_1791	ydgF	multidrug efflux system protein MdtJ	0.3203	0.1125	-0.2078	GENOME
STM14_2729	STM14_2729	putative inner membrane protein	0.16	-0.0475	-0.2075	GENOME
STM14_2542	pduS	polyhedral body protein	0.0901	-0.1172	-0.2074	GENOME
STM14_4580	STM14_4580	hypothetical protein	-0.2822	-0.4896	-0.2074	GENOME
STM14_2923	STM14_2923	putative regulatory protein	0.0367	-0.1704	-0.207	GENOME
STM14_1049	ltaA	L-threonine aldolase	-0.0825	-0.2894	-0.2069	GENOME
STM14_4051	STM14_4051	malate dehydrogenase	-0.5908	-0.7969	-0.206	GENOME
STM14_2568	hisB	imidazole glycerol-phosphate dehydratase/histidinol phosphatase	0.0954	-0.1102	-0.2056	GENOME
STM14_3059	yfgD	putative arsenate reductase	-0.1425	-0.3478	-0.2053	GENOME
STM14_0708	ahpF	alkyl hydroperoxide reductase F52a subunit	-0.0228	-0.2278	-0.2051	GENOME
STM14_0315	STM14_0315	putative cytoplasmic protein	0.0241	-0.1809	-0.205	GENOME
STM14_1072	STM14_1072	SlsA	-0.0563	-0.2611	-0.2048	GENOME
STM14_1107	ycaL	putative Zn-dependent protease	0.1075	-0.0972	-0.2047	GENOME
STM14_4441	selA	selenocysteine synthase	-0.0998	-0.3045	-0.2047	GENOME
STM14_2794	alkB	DNA repair system protein	0.0571	-0.1468	-0.2039	GENOME
STM14_1191	STM14_1191	tail fiber assembly like-protein	0	-0.2038	-0.2038	GENOME
STM14_4719	wecC	UDP-N-acetyl-D-mannosamine dehydrogenase	-0.2792	-0.483	-0.2038	GENOME
STM14_3606	amiC	N-acetylmuramoyl-L-alanine amidase	-0.1846	-0.3882	-0.2036	GENOME
STM14_5095	dinF	DNA-damage-inducible SOS response protein	-0.094	-0.2976	-0.2036	GENOME
STM14_2939	yfcZ	putative cytoplasmic protein	0.0417	-0.1613	-0.2029	GENOME
STM14_5297	ytfN	putative periplasmic protein	-0.1077	-0.3106	-0.2029	GENOME
STM14_3449	STM14_3449	hypothetical protein	0.2275	0.025	-0.2025	GENOME
STM14_0616	ylbA	hypothetical protein	0.0452	-0.1572	-0.2024	GENOME
STM14_3025	eutT	putative cobalamin adenosyltransferase	0.0154	-0.187	-0.2024	GENOME
STM14_5257	yjfM	putative inner membrane protein	-0.0818	-0.2842	-0.2024	GENOME
STM14_4555	nepI	ribonucleoside transporter	0.0736	-0.1288	-0.2023	GENOME
STM14_2895	yfcG	putative glutathione S-transferase	0.1772	-0.0242	-0.2014	GENOME
STM14_1274	ycdF	pseudo	0.2383	0.0375	-0.2008	GENOME
STM14_5147	nrfE	formate-dependent nitrite reductase	-0.1675	-0.368	-0.2005	GENOME
STM14_3436	hydN	electron transport protein HydN	0.069	-0.1313	-0.2003	GENOME
STM14_1997	ynaF	putative universal stress protein	0.2919	0.0919	-0.1999	GENOME
STM14_4435	STM14_4435	putative regulatory protein	-0.2287	-0.4282	-0.1995	GENOME
STM14_2645	yegV	putative sugar kinase	0.1607	-0.0388	-0.1994	GENOME
STM14_3431	STM14_3431	anaerobic nitric oxide reductase flavorubredoxin	0.0139	-0.1852	-0.1991	GENOME
STM14_4875	STM14_4875	putative C4-dicarboxylate transport system	-0.1569	-0.356	-0.1991	GENOME
STM14_3911	yqjD	putative inner membrane protein	0.3892	0.1903	-0.1989	GENOME
STM14_0577	aes	acetyl esterase	0.1518	-0.047	-0.1988	GENOME
STM14_1549	yeaL	putative inner membrane protein	0.6487	0.45	-0.1987	GENOME
STM14_2037	pspD	peripheral inner membrane phage-shock protein	0.176	-0.0225	-0.1985	GENOME
STM14_3760	nupG	pseudo	0.05	-0.1483	-0.1983	GENOME
STM14_3993	nlp	DNA-binding transcriptional regulator Nlp	-0.2795	-0.4779	-0.1983	GENOME
STM14_1126	ycbK	putative outer membrane protein	0.091	-0.107	-0.198	GENOME
STM14_3585	STM14_3585	L-1,2-propanediol oxidoreductase	-0.0333	-0.2313	-0.1979	GENOME
STM14_3451	hypB	hydrogenase nickel incorporation protein HypB	0.1505	-0.0471	-0.1976	GENOME
STM14_5448	STM14_5448	putative transcriptional regulator	-0.0815	-0.279	-0.1975	GENOME
STM14_5190	STM14_5190	putative cytoplasmic protein	-0.0107	-0.208	-0.1973	GENOME
STM14_2853	yfbK	hypothetical protein	0.1827	-0.0139	-0.1966	GENOME
STM14_3633	ygeD	hypothetical protein	-0.0873	-0.2839	-0.1966	GENOME
STM14_3453	hypD	putative hydrogenase formation protein	-0.0976	-0.2941	-0.1965	GENOME
STM14_1656	rprA	regulatory RNA	0.3633	0.167	-0.1963	GENOME
STM14_2846	yfbB	acyl-CoA thioester hydrolase YfbB	-0.3938	-0.5898	-0.1961	GENOME
STM14_0179	STM14_0179	hypothetical protein	0.1542	-0.0419	-0.196	GENOME
STM14_5019	STM14_5019	hypothetical protein	-0.4308	-0.6269	-0.196	GENOME
STM14_0913	hutI	imidazolonepropionase	0.0265	-0.1693	-0.1958	GENOME
STM14_0156	ddl_2	D-alanine--D-alanine ligase	-0.0367	-0.2324	-0.1957	GENOME
STM14_1256	hpaI	4-hydroxyphenylacetate catabolism	0.2596	0.0639	-0.1957	GENOME
STM14_0424	STM14_0424	putative cytoplasmic protein	0.0689	-0.1258	-0.1947	GENOME
STM14_5474	STM14_5474	hypothetical protein	0.0325	-0.1619	-0.1944	GENOME
STM14_2800	yojN	phosphotransfer intermediate protein in two-component regulatory system with RcsBC	0.4065	0.2122	-0.1943	GENOME
STM14_2225	STM14_2225	hypothetical protein	0.1467	-0.0475	-0.1942	GENOME
STM14_3014	eutL	putative carboxysome structural protein	-0.0488	-0.2427	-0.1939	GENOME
STM14_5548	STM14_5548	putative cytoplasmic protein	0.5006	0.3067	-0.1939	PLASMID
STM14_1383	nagZ	beta-hexosaminidase	0.1995	0.0059	-0.1936	GENOME
STM14_0504	phnV	2-aminoethylphosphonate transporter	-0.0308	-0.2244	-0.1935	GENOME
STM14_0800	STM14_0800	hypothetical protein	-0.2983	-0.4919	-0.1935	GENOME
STM14_3652	yohM	nickel/cobalt efflux protein RcnA	0.2351	0.0417	-0.1934	GENOME
STM14_2676	STM14_2676	hypothetical protein	0.0933	-0.1	-0.1933	GENOME
STM14_4551	STM14_4551	hypothetical protein	0.2608	0.0675	-0.1933	GENOME
STM14_2363	pgsA	phosphatidylglycerophosphate synthetase	0.4485	0.2559	-0.1926	GENOME
STM14_0723	citE	citrate lyase beta chain	-0.0542	-0.2467	-0.1925	GENOME
STM14_4744	cyaY	frataxin-like protein	-0.2186	-0.4111	-0.1925	GENOME
STM14_4239	STM14_4239	putative ribonucleoprotein related-protein	-0.0766	-0.2686	-0.1921	GENOME
STM14_4455	STM14_4455	putative transcriptional regulator	-0.247	-0.4391	-0.1921	GENOME
STM14_2026	STM14_2026	putative 2'-hydroxyisoflavone reductase	0.3813	0.1894	-0.192	GENOME
STM14_4281	ugpE	glycerol-3-phosphate transporter membrane protein	0.1363	-0.0558	-0.192	GENOME
STM14_0912	ybhC	putative pectinesterase	0.0927	-0.0991	-0.1918	GENOME
STM14_4317	yhiN	putative periplasmic protein	-0.1716	-0.3634	-0.1918	GENOME
STM14_2609	wcaB	putative colanic acid biosynthesis acetyltransferase WcaB	0.3033	0.1116	-0.1917	GENOME
STM14_4501	STM14_4501	hypothetical protein	-0.034	-0.2255	-0.1915	GENOME
STM14_2291	STM14_2291	hypothetical protein	0.095	-0.0963	-0.1913	GENOME
STM14_0950	ybiH	putative DNA-binding transcriptional regulator	0.2078	0.0175	-0.1903	GENOME
STM14_4184	nirD	nitrite reductase small subunit	-0.1295	-0.3193	-0.1898	GENOME
STM14_2048	STM14_2048	hypothetical protein	-0.0842	-0.2738	-0.1896	GENOME
STM14_0962	glnQ	glutamine ABC transporter ATP-binding protein	0.0952	-0.0941	-0.1893	GENOME
STM14_1056	ybjD	hypothetical protein	0.1211	-0.0682	-0.1893	GENOME
STM14_1339	STM14_1339	hypothetical protein	0.1667	-0.0225	-0.1892	GENOME
STM14_3227	STM14_3227	excisionase-like protein	0.3546	0.1656	-0.189	GENOME
STM14_5158	phnB	hypothetical protein	-0.0818	-0.2705	-0.1886	GENOME
STM14_0427	yahN	putative transport protein	0.1269	-0.0613	-0.1883	GENOME
STM14_0817	potE	putrescine transporter	0.1637	-0.0246	-0.1883	GENOME
STM14_1777	ompN	outer membrane protein N precursor	0.3777	0.1896	-0.188	GENOME
STM14_3623	STM14_3623	hypothetical protein	0.1067	-0.0808	-0.1875	GENOME
STM14_4718	wecB	UDP-N-acetyl glucosamine-2-epimerase	-0.2026	-0.3898	-0.1872	GENOME
STM14_3692	visC	hypothetical protein	-0.3076	-0.4946	-0.187	GENOME
STM14_0528	STM14_0528	hypothetical protein	0.1475	-0.0394	-0.1869	GENOME
STM14_0893	STM14_0893	putative cytoplasmic protein	0.1733	-0.013	-0.1863	GENOME
STM14_4195	rpe	ribulose-phosphate 3-epimerase	-0.0017	-0.188	-0.1863	GENOME
STM14_0122	araB	ribulokinase	-0.182	-0.3678	-0.1858	GENOME
STM14_1275	ymdF	putative cytoplasmic protein	0.2233	0.0375	-0.1858	GENOME
STM14_2564	yeeZ	putative dehydratase	0.0846	-0.1011	-0.1857	GENOME
STM14_3920	yhaN	putative inner membrane protein	0.0249	-0.1608	-0.1857	GENOME
STM14_2510	cbiN	cobalt transport protein CbiN	0.0838	-0.1018	-0.1856	GENOME
STM14_1968	STM14_1968	alcohol dehydrogenase class III	0.2342	0.049	-0.1852	GENOME
STM14_4813	STM14_4813	putative cytoplasmic protein	-0.2242	-0.4094	-0.1852	GENOME
STM14_4201	yrfA	putative inner membrane protein	-0.1071	-0.2922	-0.1851	GENOME
STM14_4571	uhpA	DNA-binding transcriptional activator UhpA	-0.0087	-0.1933	-0.1846	GENOME
STM14_0216	panB	3-methyl-2-oxobutanoate hydroxymethyltransferase	-0.2389	-0.4233	-0.1844	GENOME
STM14_3811	hybC	hydrogenase 2 large subunit	-0.0575	-0.2417	-0.1842	GENOME
STM14_4658	STM14_4658	hypothetical protein	-0.1542	-0.3381	-0.184	GENOME
STM14_5034	iclR	transcriptional repressor IclR	-0.088	-0.2719	-0.184	GENOME
STM14_1467	STM14_1467	major tail-like protein	-0.0733	-0.2571	-0.1838	GENOME
STM14_3180	STM14_3180	major tail-like protein	-0.0733	-0.2571	-0.1838	GENOME
STM14_3814	hypO	hydrogenase 2 small subunit	-0.0206	-0.2042	-0.1836	GENOME
STM14_3835	STM14_3835	putative cation transporter	0.049	-0.1346	-0.1836	GENOME
STM14_2415	yedJ	hypothetical protein	0.2876	0.1043	-0.1833	GENOME
STM14_0669	STM14_0669	putative inner membrane protein	0.0991	-0.0841	-0.1832	GENOME
STM14_4954	ppc	phosphoenolpyruvate carboxylase	-0.208	-0.3909	-0.1829	GENOME
STM14_4535	STM14_4535	hypothetical protein	-0.19	-0.3725	-0.1825	GENOME
STM14_5450	STM14_5450	putative PTS permease	0.0117	-0.1708	-0.1824	GENOME
STM14_4618	torS	hybrid sensory histidine kinase TorS	0.0915	-0.0907	-0.1822	GENOME
STM14_1725	ydhC	inner membrane transport protein YdhC	0.2747	0.0929	-0.1818	GENOME
STM14_1751	STM14_1751	hypothetical protein	0.0408	-0.1406	-0.1815	GENOME
STM14_5565	STM14_5565	putative integrase protein	0.3508	0.1693	-0.1815	PLASMID
STM14_1752	nth	endonuclease III	0.1164	-0.0646	-0.1811	GENOME
STM14_5209	yjeI	putative outer membrane lipoprotein	0.0248	-0.1561	-0.1809	GENOME
STM14_1193	sseI	secreted effector protein	0.1695	-0.0113	-0.1808	GENOME
STM14_1634	ydiE	hypothetical protein	0.1725	-0.0081	-0.1806	GENOME
STM14_3023	eutM	putative detox protein	0.0913	-0.0894	-0.1806	GENOME
STM14_0914	hutG	formimidoylglutamase	0.056	-0.1245	-0.1805	GENOME
STM14_1362	maf_1	Maf-like protein	0.215	0.0346	-0.1804	GENOME
STM14_1880	STM14_1880	putative aminotransferase	0.2836	0.1036	-0.18	GENOME
STM14_3020	eutJ	ethanolamine utilization protein	0.0184	-0.1614	-0.1799	GENOME
STM14_1773	tus	DNA replication terminus site-binding protein	0.2492	0.0694	-0.1798	GENOME
STM14_4210	yrfH	ribosome-associated heat shock protein Hsp15	-0.1327	-0.3125	-0.1798	GENOME
STM14_0235	stfC	putative fimbrial outer membrane usher	-0.0122	-0.1919	-0.1796	GENOME
STM14_1564	STM14_1564	hypothetical protein	0.1647	-0.0145	-0.1792	GENOME
STM14_3943	STM14_3943	galactitol-1-phosphate dehydrogenase	-0.048	-0.2273	-0.1792	GENOME
STM14_5101	STM14_5101	hypothetical protein	-0.2633	-0.4425	-0.1792	GENOME
STM14_4910	fpr	ferredoxin-NADP reductase	-0.0304	-0.2094	-0.179	GENOME
STM14_4065	maf_2	Maf-like protein	0.01	-0.1689	-0.1789	GENOME
STM14_3458	sitA	putative periplasmic binding protein	0.5724	0.3939	-0.1785	GENOME
STM14_0671	STM14_0671	putative inner membrane protein	0.0229	-0.1552	-0.1781	GENOME
STM14_3855	yqiA	esterase YqiA	-0.371	-0.549	-0.178	GENOME
STM14_3241	yfiE	putative transcriptional regulator	0.158	-0.0199	-0.1778	GENOME
STM14_5157	phnO	aminoalkylphosphonic acid N-acetyltransferase	-0.0539	-0.2317	-0.1778	GENOME
STM14_2135	STM14_2135	hypothetical protein	-0.0267	-0.2044	-0.1777	GENOME
STM14_5057	STM14_5057	hypothetical protein	0.0633	-0.1144	-0.1777	GENOME
STM14_5527	STM14_5527	putative phospholipase D~disrupted by frameshift	0.3507	0.1738	-0.1769	PLASMID
STM14_5325	STM14_5325	putative permease	-0.2172	-0.3939	-0.1768	GENOME
STM14_2314	yecD	hypothetical protein	0.2082	0.0316	-0.1766	GENOME
STM14_0693	entC	isochorismate synthase	-0.0594	-0.2357	-0.1763	GENOME
STM14_4937	yijF	putative periplasmic protein	0.0607	-0.1157	-0.1763	GENOME
STM14_5285	ytfG	putative reductase	-0.1115	-0.2878	-0.1763	GENOME
STM14_0761	ybeL	hypothetical protein	0.224	0.0478	-0.1762	GENOME
STM14_1792	ydgE	multidrug efflux system protein MdtI	0.2243	0.0482	-0.1761	GENOME
STM14_4916	STM14_4916	hypothetical protein	-0.1117	-0.2875	-0.1758	GENOME
STM14_5326	STM14_5326	putative cytoplasmic protein	-0.0833	-0.2592	-0.1758	GENOME
STM14_2646	yegW	putative regulatory protein	0.4133	0.238	-0.1753	GENOME
STM14_1469	STM14_1469	minor tail-like protein	0.0789	-0.0963	-0.1751	GENOME
STM14_3178	STM14_3178	minor tail-like protein	0.0789	-0.0963	-0.1751	GENOME
STM14_0906	STM14_0906	hypothetical protein	0.2517	0.0767	-0.175	GENOME
STM14_4031	yhcK	transcriptional regulator NanR	0.6443	0.4696	-0.1748	GENOME
STM14_3425	srlD	sorbitol-6-phosphate dehydrogenase	0.1119	-0.0625	-0.1744	GENOME
STM14_1756	STM14_1756	electron transport complex protein RnfC	0.1672	-0.0071	-0.1743	GENOME
STM14_3845	plsC	1-acyl-sn-glycerol-3-phosphate acyltransferase	0.1655	-0.0088	-0.1743	GENOME
STM14_1783	STM14_1783	hypothetical protein	0.1389	-0.035	-0.1739	GENOME
STM14_5239	amiB	N-acetylmuramoyl-l-alanine amidase II	0.0085	-0.1654	-0.1738	GENOME
STM14_2096	STM14_2096	putative ferredoxin	0.2348	0.0611	-0.1737	GENOME
STM14_2848	menF	menaquinone-specific isochorismate synthase	0.0611	-0.1126	-0.1737	GENOME
STM14_2309	ruvC	Holliday junction resolvase	0.103	-0.0703	-0.1732	GENOME
STM14_4722	wecD	TDP-fucosamine acetyltransferase	-0.0852	-0.2584	-0.1732	GENOME
STM14_5015	hydG	transcriptional regulatory protein ZraR	-0.0902	-0.2635	-0.1732	GENOME
STM14_2661	yehS	putative cytoplasmic protein	0.198	0.025	-0.173	GENOME
STM14_5129	STM14_5129	hypothetical protein	-0.1283	-0.3013	-0.1729	GENOME
STM14_3984	greA	transcription elongation factor GreA	0.0242	-0.1483	-0.1725	GENOME
STM14_0580	STM14_0580	hypothetical protein	0.1683	-0.0038	-0.1721	GENOME
STM14_3236	STM14_3236	hypothetical protein	0.12	-0.0519	-0.1719	GENOME
STM14_0952	STM14_952	hypothetical protein	-0.0433	-0.215	-0.1717	GENOME
STM14_1555	STM14_1555	salivary secreted protein	0.2867	0.115	-0.1717	GENOME
STM14_3716	STM14_3716	putative ABC-type cobalt transport system ATP-binding component	0.044	-0.1277	-0.1717	GENOME
STM14_2931	yfcA	hypothetical protein	0.1307	-0.0408	-0.1716	GENOME
STM14_5112	uvrA	excinuclease ABC subunit A	0.0547	-0.117	-0.1716	GENOME
STM14_4838	yihV	putative sugar kinase	-0.0935	-0.265	-0.1715	GENOME
STM14_0081	caiF	DNA-binding transcriptional activator CaiF	0.0089	-0.1625	-0.1714	GENOME
STM14_4343	STM14_4343	hypothetical protein	0.0153	-0.156	-0.1713	GENOME
STM14_5146	nrfD	putative formate-dependent nitrate reductase	-0.0617	-0.233	-0.1713	GENOME
STM14_2569	hisH	imidazole glycerol phosphate synthase subunit HisH	0.1269	-0.0443	-0.1712	GENOME
STM14_5568	rlgA	putative resolvase	0.3219	0.151	-0.1709	PLASMID
STM14_2641	yegS	lipid kinase	0.2657	0.095	-0.1707	GENOME
STM14_0880	nadA	quinolinate synthetase	-0.0029	-0.1733	-0.1704	GENOME
STM14_2091	yciG	putative cytoplasmic protein	0.0642	-0.1063	-0.1704	GENOME
STM14_2215	STM14_2215	hypothetical protein	0.2297	0.0598	-0.1699	GENOME
STM14_0305	dniR	membrane-bound lytic murein transglycosylase D	-0.1127	-0.2825	-0.1698	GENOME
STM14_1719	STM14_1719	hypothetical protein	0.1392	-0.0306	-0.1698	GENOME
STM14_4842	yihZ	D-tyrosyl-tRNA deacylase	0.0123	-0.1573	-0.1696	GENOME
STM14_1304	csgF	curli assembly protein CsgF	0.2163	0.047	-0.1693	GENOME
STM14_2559	sbcB	exonuclease I	0.145	-0.0242	-0.1692	GENOME
STM14_2700	galS	DNA-binding transcriptional regulator GalS	0.3946	0.2254	-0.1692	GENOME
STM14_3898	fadH	2,4-dieonyl-CoA reductase	-0.0698	-0.2389	-0.1691	GENOME
STM14_2283	exoX	exodeoxyribonuclease X	0.1862	0.0173	-0.1689	GENOME
STM14_0166	yacG	zinc-binding protein	-0.0867	-0.2555	-0.1688	GENOME
STM14_1805	STM14_1805	putative transport system permease component	0.198	0.0293	-0.1687	GENOME
STM14_3790	STM14_3790	hypothetical protein	-0.0556	-0.2242	-0.1686	GENOME
STM14_3456	ygbA	hypothetical protein	0.2172	0.0488	-0.1685	GENOME
STM14_0874	lysT	tRNA-Lys	-0.2867	-0.455	-0.1683	GENOME
STM14_5501	nadR	nicotinamide-nucleotide adenylyltransferase	0.1212	-0.0468	-0.168	GENOME
STM14_1771	STM14_1771	fumarase A	0.1042	-0.0638	-0.1679	GENOME
STM14_0825	kdpA	potassium-transporting ATPase subunit A	0.1184	-0.0493	-0.1678	GENOME
STM14_0215	STM14_0215	hypothetical protein	-0.165	-0.3325	-0.1675	GENOME
STM14_5455	STM14_5455	hypothetical protein	-0.28	-0.4475	-0.1675	GENOME
STM14_1992	hslJ	heat-inducible protein	0.3604	0.1934	-0.167	GENOME
STM14_1760	ydgT	oriC-binding nucleoid-associated protein	0.42	0.2532	-0.1668	GENOME
STM14_2285	yebE	putative inner membrane protein	0.1981	0.0314	-0.1667	GENOME
STM14_4302	yhhM	putative inner membrane protein	-0.0163	-0.183	-0.1667	GENOME
STM14_2901	argT	lysine/arginine/ornithine transport protein	0.1843	0.0181	-0.1662	GENOME
STM14_5077	yjbF	putative outer membrane lipoprotein	0.0289	-0.1373	-0.1662	GENOME
STM14_5439	mrr	restriction endonuclease	0.0383	-0.1279	-0.1662	GENOME
STM14_1173	STM14_1173	Clp protease-like protein	0.2131	0.0472	-0.1659	GENOME
STM14_3026	eutQ	putative ethanolamine utilization protein	0.0533	-0.1123	-0.1657	GENOME
STM14_1020	STM14_1020	putative regulatory protein	0.2036	0.0381	-0.1655	GENOME
STM14_1600	katE	hydroperoxidase II	0.2763	0.1109	-0.1654	GENOME
STM14_0801	STM14_0801	hypothetical protein	-0.049	-0.2143	-0.1652	GENOME
STM14_3003	ucpA	short chain dehydrogenase	-0.092	-0.2572	-0.1652	GENOME
STM14_3572	STM14_3572	flavodoxin	-0.0279	-0.1928	-0.1649	GENOME
STM14_1989	ynbE	putative outer membrane lipoprotein	0.1583	-0.0063	-0.1646	GENOME
STM14_4393	STM14_4393	hypothetical protein	-0.0967	-0.2613	-0.1646	GENOME
STM14_1894	fdnG	formate dehydorgenase-N alpha subunit	0.3457	0.1813	-0.1644	GENOME
STM14_0882	ybgR	zinc transporter ZitB	0.1197	-0.0446	-0.1643	GENOME
STM14_4883	cpxP	periplasmic repressor CpxP	-0.4742	-0.6384	-0.1642	GENOME
STM14_4573	STM14_4573	putative L-fucose permease	0.0957	-0.0682	-0.1639	GENOME
STM14_0806	STM14_0806	tricarballylate dehydrogenase	0.1734	0.0097	-0.1638	GENOME
STM14_1543	STM14_1543	putative periplasmic protein	0.0333	-0.1304	-0.1637	GENOME
STM14_1276	ycdC	putative transcriptional repressor	0.2685	0.1056	-0.1629	GENOME
STM14_1552	yeaK	putative cytoplasmic protein	0.3482	0.1855	-0.1627	GENOME
STM14_4327	gor	glutathione reductase	-0.0234	-0.1859	-0.1624	GENOME
STM14_4949	yijO	putative regulatory protein	-0.2094	-0.3718	-0.1624	GENOME
STM14_3879	ygiM	putative signal transduction protein	0.0548	-0.1075	-0.1623	GENOME
STM14_4200	hofQ	outer membrane porin HofQ	-0.1493	-0.3116	-0.1623	GENOME
STM14_5014	hydH	sensor protein ZraS	-0.1277	-0.2897	-0.162	GENOME
STM14_0864	STM14_0864	hypothetical protein	0.005	-0.1569	-0.1619	GENOME
STM14_2288	purT	phosphoribosylglycinamide formyltransferase 2	-0.0004	-0.1621	-0.1617	GENOME
STM14_2832	yfaO	putative NTP pyrophosphohydrolase	0.08	-0.0815	-0.1615	GENOME
STM14_3304	STM14_3304	putative periplasmic protein	-0.0785	-0.24	-0.1615	GENOME
STM14_5313	STM14_5313	putative cytoplasmic protein	-0.4411	-0.6025	-0.1614	GENOME
STM14_2011	STM14_2011	putative transcriptional regulator	0.1246	-0.0367	-0.1613	GENOME
STM14_2133	STM14_2133	hypothetical protein	-0.0167	-0.1775	-0.1608	GENOME
STM14_2876	yfbS	putative response regulator	0.0399	-0.1209	-0.1608	GENOME
STM14_5086	malK	maltose/maltodextrin transporter ATP-binding protein	0.5728	0.412	-0.1608	GENOME
STM14_0567	ybaN	hypothetical protein	-0.1426	-0.3033	-0.1607	GENOME
STM14_0793	nagD	UMP phosphatase	0.0844	-0.0763	-0.1606	GENOME
STM14_1223	STM14_1223	putative cytoplasmic protein	0.1233	-0.0372	-0.1605	GENOME
STM14_3900	ygjP	putative metal-dependent hydrolase	-0.118	-0.2785	-0.1605	GENOME
STM14_4846	STM14_4846	putative acetyl esterase	0.0617	-0.0988	-0.1604	GENOME
STM14_4220	STM14_4220	hypothetical protein	-0.0076	-0.1679	-0.1602	GENOME
STM14_4345	yhjG	putative inner membrane protein	-0.0116	-0.1717	-0.1601	GENOME
STM14_4848	STM14_4848	putative regulatory protein	-0.1157	-0.2757	-0.16	GENOME
STM14_2803	STM14_2803	hypothetical protein	0.3108	0.1513	-0.1596	GENOME
STM14_2735	yeiU	putative permease	0.1346	-0.0247	-0.1593	GENOME
STM14_2842	pmrD	polymyxin resistance protein B	-0.1814	-0.3407	-0.1593	GENOME
STM14_0824	kdpB	potassium-transporting ATPase subunit B	-0.0322	-0.1913	-0.159	GENOME
STM14_2099	yciA	acyl-CoA thioester hydrolase	0.3507	0.1918	-0.1589	GENOME
STM14_2814	yfaE	2Fe-2S ferredoxin YfaE	0.3013	0.1425	-0.1588	GENOME
STM14_3017	eutA	reactivating factor for ethanolamine ammonia lyase	0.0005	-0.1581	-0.1587	GENOME
STM14_5262	yjfP	esterase	-0.0676	-0.2262	-0.1586	GENOME
STM14_3514	STM14_3514	putative transcriptional regulator	-0.0119	-0.1703	-0.1584	GENOME
STM14_5032	aceK	bifunctional isocitrate dehydrogenase kinase/phosphatase protein	-0.0613	-0.2196	-0.1583	GENOME
STM14_2536	pduL	propanediol utilization protein	0.0212	-0.137	-0.1582	GENOME
STM14_3759	STM14_3759	hypothetical protein	0.0908	-0.0669	-0.1577	GENOME
STM14_5033	STM14_5033	putative cytoplasmic protein	-0.0563	-0.214	-0.1577	GENOME
STM14_0623	purK	phosphoribosylaminoimidazole carboxylase ATPase subunit	0.0374	-0.1201	-0.1575	GENOME
STM14_5511	creD	hypothetical protein	0.1044	-0.0526	-0.157	GENOME
STM14_4845	STM14_4845	putative cytoplasmic protein	-0.0558	-0.2125	-0.1567	GENOME
STM14_3782	STM14_3782	putative NAD-dependent aldehyde dehydrogenase	0.1818	0.0253	-0.1565	GENOME
STM14_3573	yqcB	tRNA pseudouridine synthase C	-0.0085	-0.1647	-0.1561	GENOME
STM14_0733	ccrB	camphor resistance protein CrcB	0.0333	-0.1225	-0.1558	GENOME
STM14_2047	STM14_2047	hypothetical protein	0.066	-0.0895	-0.1556	GENOME
STM14_5476	rimI	ribosomal-protein-alanine N-acetyltransferase	0.0655	-0.09	-0.1555	GENOME
STM14_5011	hupA	transcriptional regulator HU subunit alpha	-0.0208	-0.1763	-0.1554	GENOME
STM14_2633	STM14_2633	putative inner membrane protein	0.2414	0.0862	-0.1552	GENOME
STM14_0673	STM14_0673	putative PTS system mannose-specific enzyme IIAB	0.1297	-0.0253	-0.1549	GENOME
STM14_1025	mdaA	nitroreductase A	-0.1348	-0.2897	-0.1549	GENOME
STM14_2616	asmA	putative assembly protein	-0.3031	-0.4579	-0.1549	GENOME
STM14_3605	metW	tRNA-Met	-0.1467	-0.3013	-0.1546	GENOME
STM14_4359	yhjQ	cell division protein	-0.0852	-0.2398	-0.1546	GENOME
STM14_4725	STM14_4725	4-alpha-L-fucosyltransferase	-0.1732	-0.3278	-0.1546	GENOME
STM14_0866	ybgC	acyl-CoA thioester hydrolase YbgC	-0.0438	-0.1981	-0.1544	GENOME
STM14_3261	clpB	protein disaggregation chaperone	0.1852	0.0309	-0.1543	GENOME
STM14_1570	pncA	nicotinamidase/pyrazinamidase	0.0574	-0.0966	-0.154	GENOME
STM14_0316	STM14_0316	putative cytoplasmic protein	0.1456	-0.0079	-0.1535	GENOME
STM14_0753	nadD	nicotinic acid mononucleotide adenylyltransferase	-0.0352	-0.1888	-0.1535	GENOME
STM14_2287	yebG	DNA damage-inducible protein YebG	0.0083	-0.145	-0.1533	GENOME
STM14_3112	yfhJ	hypothetical protein	0.1814	0.0282	-0.1532	GENOME
STM14_2298	STM14_2298	hypothetical protein	0.045	-0.1081	-0.1531	GENOME
STM14_3739	gshB	glutathione synthetase	-0.0886	-0.2417	-0.1531	GENOME
STM14_4705	ilvY	DNA-binding transcriptional regulator IlvY	-0.1693	-0.3224	-0.1531	GENOME
STM14_0570	ybaB	hypothetical protein	-0.3592	-0.5122	-0.153	GENOME
STM14_5020	STM14_5020	hypothetical protein	-0.4783	-0.6313	-0.1529	GENOME
STM14_3012	eutR	transcriptional regulator EutR	0.047	-0.1058	-0.1528	GENOME
STM14_2281	holE	DNA polymerase III subunit theta	0.266	0.1135	-0.1525	GENOME
STM14_3610	ptr	protease III	-0.0961	-0.2486	-0.1525	GENOME
STM14_4814	yihI	hypothetical protein	-0.1357	-0.288	-0.1523	GENOME
STM14_5075	pgi	glucose-6-phosphate isomerase	-0.2866	-0.4388	-0.1522	GENOME
STM14_5583	STM14_5583	putative inner membrane protein	0.3714	0.2194	-0.152	PLASMID
STM14_0591	ybbM	putative transport protein	-0.0633	-0.2152	-0.1518	GENOME
STM14_4212	yhgE	putative inner membrane protein	0.0178	-0.134	-0.1518	GENOME
STM14_5582	STM14_5582	putative cytoplasmic protein	0.2894	0.1379	-0.1515	PLASMID
STM14_4803	mobA	molybdopterin-guanine dinucleotide biosynthesis protein A	-0.6136	-0.765	-0.1514	GENOME
STM14_5408	STM14_5408	hypothetical protein	-0.2071	-0.3584	-0.1514	GENOME
STM14_1260	STM14_1260	hypothetical protein	0.0825	-0.0688	-0.1512	GENOME
STM14_2595	wcaK	putative pyruvyl transferase	0.1594	0.0086	-0.1508	GENOME
STM14_1988	ydbL	putative periplasmic protein	0.2463	0.0956	-0.1506	GENOME
STM14_0090	fixA	putative electron transfer flavoprotein FixA	0.1502	-0.0003	-0.1505	GENOME
STM14_1782	STM14_1782	putative amino acid permease	0.1292	-0.0213	-0.1504	GENOME
STM14_2856	STM14_2856	hypothetical protein	0.04	-0.1104	-0.1504	GENOME
STM14_1734	nemA	N-ethylmaleimide reductase	0.2788	0.1288	-0.15	GENOME
STM14_3596	gcvA	DNA-binding transcriptional activator GcvA	0.0212	-0.1286	-0.1498	GENOME
STM14_5551	ccdB	toxin addiction system: toxin	0.3943	0.2446	-0.1496	PLASMID
STM14_0992	yliB	putative ABC transporter periplasmic binding protein	0.3842	0.2348	-0.1495	GENOME
STM14_3784	STM14_3784	putative cytoplasmic protein	0.228	0.0788	-0.1493	GENOME
STM14_2768	STM14_2768	KilA-N domain protein	0.2967	0.1475	-0.1492	GENOME
STM14_3523	STM14_3523	putative flavoprotein	-0.1607	-0.3096	-0.1489	GENOME
STM14_2072	cysB	transcriptional regulator CysB	0.2505	0.1017	-0.1488	GENOME
STM14_1028	potF	putrescine ABC transporter periplasmic substrate-binding protein	0.031	-0.1172	-0.1482	GENOME
STM14_0709	STM14_0709	putative anaerobic dehydrogenase component	0.0239	-0.1235	-0.1474	GENOME
STM14_0076	STM14_0076	hypothetical protein	0.02	-0.1267	-0.1467	GENOME
STM14_3460	sitC	putative permease	0.1719	0.0253	-0.1467	GENOME
STM14_3620	ptsP	fused phosphoenolpyruvate-protein phosphotransferase PtsP/GAF domain-containing protein	0.1132	-0.0332	-0.1464	GENOME
STM14_3910	yqjC	putative periplasmic protein	0.28	0.1336	-0.1464	GENOME
STM14_0757	STM14_0757	putative hydrolase	0.1852	0.0389	-0.1463	GENOME
STM14_1840	ydeA	sugar efflux transporter	0.3279	0.1816	-0.1463	GENOME
STM14_0585	STM14_0585	putative periplasmic protein	0.01	-0.1361	-0.1461	GENOME
STM14_0286	rcsF	outer membrane lipoprotein	0.1254	-0.0206	-0.146	GENOME
STM14_3851	STM14_3851	hypothetical protein	-0.22	-0.3656	-0.1456	GENOME
STM14_0635	fimA	fimbrin	0.2433	0.0979	-0.1454	GENOME
STM14_4397	yiaF	putative outer membrane lipoprotein	-0.051	-0.1963	-0.1452	GENOME
STM14_1824	ydfH	putative regulatory protein	0.2909	0.1458	-0.1451	GENOME
STM14_3331	STM14_3331	putative transposase	-0.0308	-0.1756	-0.1448	GENOME
STM14_5440	STM14_5440	hypothetical protein	0.0717	-0.0731	-0.1448	GENOME
STM14_2158	STM14_2158	hypothetical protein	-0.1244	-0.2692	-0.1447	GENOME
STM14_0942	ybhO	cardiolipin synthase 2	0.111	-0.0334	-0.1444	GENOME
STM14_2663	yehU	putative sensor kinase	0.2093	0.0651	-0.1442	GENOME
STM14_3833	STM14_3833	hypothetical protein	-0.0233	-0.1675	-0.1442	GENOME
STM14_5509	creB	DNA-binding response regulator CreB	0.2306	0.0864	-0.1442	GENOME
STM14_1515	STM14_1515	putative ABC transporter periplasmic binding protein	0.13	-0.0141	-0.1441	GENOME
STM14_0721	citX	2'-(5''-triphosphoribosyl)-3'-dephospho-CoA:apo- citrate lyase	-0.0869	-0.2308	-0.1439	GENOME
STM14_0127	tbpA	thiamine transporter substrate binding subunit	0.1206	-0.0232	-0.1438	GENOME
STM14_3459	sitB	putative ATP-binding protein	0.4319	0.2883	-0.1435	GENOME
STM14_0773	gltI	glutamate and aspartate transporter subunit	-0.1152	-0.2585	-0.1433	GENOME
STM14_0271	lpxB	lipid-A-disaccharide synthase	-0.0257	-0.1688	-0.1431	GENOME
STM14_0302	STM14_0302	putative drug efflux protein	-0.1216	-0.2645	-0.1429	GENOME
STM14_2070	acnA	aconitate hydratase	0.1735	0.0308	-0.1427	GENOME
STM14_1404	pepT	peptidase T	0.1765	0.0339	-0.1426	GENOME
STM14_2122	purU	formyltetrahydrofolate deformylase	0.1546	0.0121	-0.1425	GENOME
STM14_4304	zntA	zinc/cadmium/mercury/lead-transporting ATPase	-0.1087	-0.251	-0.1423	GENOME
STM14_4358	bcsA	cellulose synthase catalytic subunit	0.103	-0.0392	-0.1423	GENOME
STM14_3087	STM14_3087	hypothetical protein	-0.0878	-0.23	-0.1422	GENOME
STM14_3758	mltC	murein transglycosylase C	-0.0979	-0.2401	-0.1422	GENOME
STM14_2001	dbpA	ATP-dependent RNA helicase DbpA	0.2433	0.1013	-0.142	GENOME
STM14_3440	hycH	hydrogenase 3 large subunit processing protein	-0.007	-0.149	-0.142	GENOME
STM14_4040	degQ	serine endoprotease	-0.2498	-0.3918	-0.142	GENOME
STM14_0819	STM14_0819	hypothetical protein	0.725	0.5831	-0.1419	GENOME
STM14_3622	STM14_3622	hypothetical protein	0.055	-0.0869	-0.1419	GENOME
STM14_0524	ampG	muropeptide transporter	0.1748	0.0331	-0.1418	GENOME
STM14_0457	STM14_0457	hypothetical protein	0.2533	0.1117	-0.1417	GENOME
STM14_2936	sixA	phosphohistidine phosphatase	0.0388	-0.103	-0.1417	GENOME
STM14_1655	ydiL	putative cytoplasmic protein	0.1974	0.0558	-0.1416	GENOME
STM14_0822	kdpD	sensor protein KdpD	0.0248	-0.1166	-0.1414	GENOME
STM14_2166	STM14_2166	putative hydrogenase-1 protein	0.0983	-0.0431	-0.1414	GENOME
STM14_3862	ygiC	putative glutathionylspermidine synthase	-0.0101	-0.1514	-0.1413	GENOME
STM14_4764	pldB	lysophospholipase L2	-0.0283	-0.1696	-0.1413	GENOME
STM14_5617	trbB	conjugative transfer protein	0.4005	0.2592	-0.1413	PLASMID
STM14_3302	STM14_3302	integrase-like protein	-0.0844	-0.2256	-0.1412	GENOME
STM14_1759	ydgK	putative inner membrane protein	0.275	0.1344	-0.1406	GENOME
STM14_4858	STM14_4858	hypothetical protein	-0.155	-0.2956	-0.1406	GENOME
STM14_4755	yigF	putative inner membrane protein	0.1008	-0.0397	-0.1405	GENOME
STM14_4340	STM14_4340	hypothetical protein	0.6717	0.5313	-0.1404	GENOME
STM14_2728	STM14_2728	putative inner membrane protein	0.0829	-0.0573	-0.1402	GENOME
STM14_4227	yhgH	gluconate periplasmic binding protein	0.1446	0.0045	-0.1401	GENOME
STM14_0628	STM14_0628	putative outer membrane protein	0.1598	0.0199	-0.14	GENOME
STM14_3625	STM14_3625	hypothetical protein	0.2267	0.0867	-0.14	GENOME
STM14_4073	STM14_4073	putative sulfite oxidase subunit YedZ	-0.0479	-0.1879	-0.14	GENOME
STM14_2944	yfdC	hypothetical protein	0.0777	-0.0623	-0.1399	GENOME
STM14_4315	yhiI	hypothetical protein	-0.0759	-0.2156	-0.1397	GENOME
STM14_2490	STM14_2490	putative DNA-binding protein	0.3417	0.2022	-0.1395	GENOME
STM14_2419	STM14_2419	putative cold-shock protein	0.2111	0.0717	-0.1394	GENOME
STM14_4433	sgbU	putative L-xylulose 5-phosphate 3-epimerase	-0.145	-0.2844	-0.1394	GENOME
STM14_4926	STM14_4926	putative arylsulfate sulfotransferase	-0.0475	-0.1869	-0.1394	GENOME
STM14_1301	ycdY	putative oxidoreductase component	0.3851	0.246	-0.1392	GENOME
STM14_4064	cafA	ribonuclease G	-0.2322	-0.3713	-0.139	GENOME
STM14_2843	menE	O-succinylbenzoic acid--CoA ligase	-0.0922	-0.231	-0.1389	GENOME
STM14_0409	STM14_0409	putative cation efflux system protein	0.0298	-0.1088	-0.1386	GENOME
STM14_3968	rbfA	ribosome-binding factor A	-0.67	-0.8085	-0.1385	GENOME
STM14_3450	hypA_1	hydrogenase nickel incorporation protein	0.3121	0.1738	-0.1383	GENOME
STM14_5178	STM14_5178	putative anaerobic dimethylsulfoxide reductase subunit A	-0.009	-0.1471	-0.1381	GENOME
STM14_0182	pdhR	transcriptional regulator PdhR	-0.1604	-0.2983	-0.138	GENOME
STM14_3475	hilA	invasion protein regulator	0.6119	0.4739	-0.138	GENOME
STM14_3316	STM14_3316	putative glucitol-specific PTS enzyme III	0.22	0.0822	-0.1378	GENOME
STM14_5060	STM14_5060	putative inner membrane protein	0.1911	0.0533	-0.1378	GENOME
STM14_3469	orgA	needle complex assembly protein	0.1323	-0.0054	-0.1377	GENOME
STM14_5449	STM14_5449	putative PTS permease	-0.1779	-0.3156	-0.1377	GENOME
STM14_0289	metN	DL-methionine transporter ATP-binding subunit	-0.3068	-0.4441	-0.1373	GENOME
STM14_5324	STM14_5324	myo-inositol 2-dehydrogenase	-0.1197	-0.257	-0.1373	GENOME
STM14_1744	anmK	anhydro-N-acetylmuramic acid kinase	0.2083	0.0712	-0.1371	GENOME
STM14_1834	ydeE	putative MFS-type transporter YdeE	0.2317	0.0947	-0.137	GENOME
STM14_0729	dcuC	C4-dicarboxylate transporter DcuC	0.1351	-0.0017	-0.1368	GENOME
STM14_0311	aspV	tRNA-Asp	-0.2533	-0.39	-0.1367	GENOME
STM14_3599	ygdK	putative FeS center assembly protein	-0.1363	-0.273	-0.1367	GENOME
STM14_0676	STM14_0676	putative regulatory protein	0.1162	-0.0204	-0.1365	GENOME
STM14_1112	ycaI	hypothetical protein	0.1001	-0.0364	-0.1365	GENOME
STM14_3372	STM14_3372	hypothetical protein	0.0958	-0.0406	-0.1365	GENOME
STM14_4702	ilvA	threonine dehydratase	-0.0851	-0.2215	-0.1365	GENOME
STM14_5557	STM14_5557	putative adhesin	0.3027	0.1663	-0.1364	PLASMID
STM14_4619	dgoT	D-galactonate transport protein	0.0519	-0.0844	-0.1363	GENOME
STM14_3818	yqhA	hypothetical protein	-0.0463	-0.1825	-0.1362	GENOME
STM14_2038	pspC	DNA-binding transcriptional activator PspC	0.2407	0.1048	-0.1359	GENOME
STM14_0780	STM14_0780	hypothetical protein	0.0233	-0.1125	-0.1358	GENOME
STM14_1391	mfd	transcription-repair coupling factor	0.1466	0.0109	-0.1356	GENOME
STM14_3721	STM14_3721	putative hydrolase/acyltransferase	-0.2282	-0.3637	-0.1354	GENOME
STM14_3941	STM14_3941	pseudo	-0.0239	-0.1593	-0.1354	GENOME
STM14_5102	pspG	phage shock protein G	-0.2914	-0.4268	-0.1354	GENOME
STM14_0578	gsk	inosine-guanosine kinase	0.1078	-0.0275	-0.1353	GENOME
STM14_4245	glpE	thiosulfate sulfurtransferase	-0.2112	-0.3463	-0.135	GENOME
STM14_1283	STM14_1283	hypothetical protein	0.3483	0.2134	-0.1349	GENOME
STM14_1789	tqsA	putative transport protein	0.2561	0.1214	-0.1347	GENOME
STM14_1270	agp	glucose-1-phosphatase/inositol phosphatase	0.2118	0.0772	-0.1346	GENOME
STM14_1945	STM14_1945	putative outer membrane lipoprotein	0.2249	0.0903	-0.1346	GENOME
STM14_5215	ecnA	putative entericidin A precursor	-0.0472	-0.1817	-0.1344	GENOME
STM14_5441	STM14_5441	putative inner membrane protein	-0.1086	-0.2429	-0.1343	GENOME
STM14_2368	sdiA	DNA-binding transcriptional activator SdiA	0.3981	0.2641	-0.1341	GENOME
STM14_4488	mutM	formamidopyrimidine-DNA glycosylase	-0.325	-0.459	-0.134	GENOME
STM14_5037	pepE	peptidase E	-0.0219	-0.1558	-0.1339	GENOME
STM14_2242	STM14_2242	putative inner membrane protein	0.1375	0.0038	-0.1337	GENOME
STM14_3568	gudD	d-glucarate dehydratase	0.1699	0.0364	-0.1335	GENOME
STM14_1524	STM14_1524	hypothetical protein	0.0133	-0.12	-0.1333	GENOME
STM14_1944	STM14_1944	putative benzoate membrane transport protein	0.3815	0.2485	-0.133	GENOME
STM14_3129	STM14_3129	putative inner membrane protein	-0.0212	-0.1541	-0.133	GENOME
STM14_3634	aas	bifunctional acyl-[acyl carrier protein] synthetase/2-acylglycerophosphoethanolamine acyltransferase	-0.0254	-0.1584	-0.133	GENOME
STM14_0727	dpiB	sensory histidine kinase	0.0846	-0.0479	-0.1325	GENOME
STM14_3803	STM14_3803	hypothetical protein	-0.1575	-0.29	-0.1325	GENOME
STM14_0993	yliC	putative ABC transporter periplasmic binding protein	0.2432	0.1108	-0.1324	GENOME
STM14_1882	STM14_1882	putative glycosyl hydrolase	0.2289	0.0968	-0.1321	GENOME
STM14_1903	narU	nitrate extrusion protein	0.2551	0.1231	-0.1321	GENOME
STM14_0497	pgpA	phosphatidylglycerophosphatase A	-0.1086	-0.2404	-0.1318	GENOME
STM14_2069	ribA	GTP cyclohydrolase II	0.1879	0.0561	-0.1318	GENOME
STM14_0324	STM14_0324	putative cytoplasmic protein	-0.0133	-0.145	-0.1317	GENOME
STM14_0933	moaD	molybdopterin synthase small subunit	-0.0483	-0.18	-0.1317	GENOME
STM14_4503	ligB	NAD-dependent DNA ligase LigB	-0.0766	-0.2082	-0.1317	GENOME
STM14_5500	radA	DNA repair protein RadA	-0.1137	-0.2454	-0.1317	GENOME
STM14_2838	STM14_2838	putative cytoplasmic protein	0.1895	0.0579	-0.1316	GENOME
STM14_4774	udp	uridine phosphorylase	-0.0743	-0.2059	-0.1316	GENOME
STM14_2519	cbiE	cobalt-precorrin-6Y C(5)-methyltransferase	0.2574	0.1259	-0.1315	GENOME
STM14_3472	prgI	needle complex major subunit	0.6644	0.5329	-0.1315	GENOME
STM14_5123	yjcB	putative inner membrane protein	-0.0795	-0.2111	-0.1315	GENOME
STM14_1832	ydeI	hypothetical protein	0.1933	0.062	-0.1313	GENOME
STM14_1213	ycbG	hypothetical protein	-0.257	-0.3877	-0.1308	GENOME
STM14_1573	sppA	protease 4	0.2233	0.0926	-0.1308	GENOME
STM14_0304	yafE	putative methyltransferase	-0.031	-0.1617	-0.1307	GENOME
STM14_1629	btuD	vitamin B12-transporter ATPase	0.1392	0.0086	-0.1306	GENOME
STM14_2841	STM14_2841	hypothetical protein	-0.1807	-0.3113	-0.1306	GENOME
STM14_3584	xni	exonuclease IX	0.0954	-0.0353	-0.1306	GENOME
STM14_0544	mdlA	putative multidrug transporter membrane\ATP-binding component	0.086	-0.0441	-0.1302	GENOME
STM14_2550	yeeA	putative inner membrane protein	0.1913	0.0611	-0.1302	GENOME
STM14_2795	ada	O6-methylguanine-DNA methyltransferase/transcription activator/repressor	0.0525	-0.0776	-0.1301	GENOME
STM14_4586	emrD	multidrug resistance protein D	-0.1813	-0.3114	-0.1301	GENOME
STM14_2078	sohB	putative periplasmic protease	0.1679	0.0378	-0.13	GENOME
STM14_2406	dsrA	small regulatory RNA DsrA	0.11	-0.02	-0.13	GENOME
STM14_3724	STM14_3724	putative malate/L-lactate dehydrogenase	-0.0167	-0.1467	-0.13	GENOME
STM14_2412	yedA	hypothetical protein	0.2633	0.1335	-0.1298	GENOME
STM14_1202	ycbW	putative cytoplasmic protein	0.1067	-0.0227	-0.1294	GENOME
STM14_3593	fucR	DNA-binding transcriptional activator FucR	-0.0756	-0.205	-0.1294	GENOME
STM14_3048	ypfI	putative acetyltransferase	-0.1312	-0.2605	-0.1293	GENOME
STM14_3591	fucK	L-fuculokinase	-0.0261	-0.1554	-0.1293	GENOME
STM14_0408	STM14_0408	outer membrane efflux-like protein	0.1863	0.0573	-0.1291	GENOME
STM14_2349	STM14_2349	hypothetical protein	0.2058	0.0769	-0.129	GENOME
STM14_5005	thiC	thiamine biosynthesis protein ThiC	-0.0167	-0.1458	-0.129	GENOME
STM14_0622	arcC	carbamate kinase	0.0625	-0.0664	-0.1289	GENOME
STM14_4500	STM14_4500	putative Zn-dependent hydrolase	-0.0406	-0.1694	-0.1289	GENOME
STM14_4616	torR	DNA-binding transcriptional regulator TorR	-0.0422	-0.1712	-0.1289	GENOME
STM14_5251	yjfH	23S rRNA (guanosine-2'-O-)-methyltransferase	-0.0413	-0.1702	-0.1289	GENOME
STM14_4589	STM14_4589	hypothetical protein	-0.175	-0.3038	-0.1288	GENOME
STM14_0608	gip	hydroxypyruvate isomerase	-0.029	-0.1577	-0.1286	GENOME
STM14_3750	ansB	L-asparaginase II	0.0436	-0.085	-0.1286	GENOME
STM14_1119	STM14_1119	hypothetical protein	0.0941	-0.0342	-0.1282	GENOME
STM14_1544	yeaO	putative cytoplasmic protein	0.2494	0.1213	-0.1282	GENOME
STM14_3643	kduD	2-deoxy-D-gluconate 3-dehydrogenase	-0.0083	-0.1366	-0.1282	GENOME
STM14_5087	lamB	maltoporin	0.2844	0.1562	-0.1282	GENOME
STM14_0897	STM14_0897	hypothetical protein	0.365	0.2369	-0.1281	GENOME
STM14_5107	aphA	acid phosphatase/phosphotransferase	0.0794	-0.0488	-0.1281	GENOME
STM14_0823	kdpC	potassium-transporting ATPase subunit C	-0.1525	-0.2804	-0.1279	GENOME
STM14_1883	STM14_1883	putative alpha amylase	0.3302	0.2023	-0.1279	GENOME
STM14_1472	STM14_1472	phage tail component L-like protein	0.2862	0.1584	-0.1278	GENOME
STM14_3175	STM14_3175	phage tail component L-like protein	0.2862	0.1584	-0.1278	GENOME
STM14_3567	STM14_3567	putative glycerate kinase 2	0.1188	-0.009	-0.1278	GENOME
STM14_0288	yaeE	DL-methionine transporter permease subunit	-0.095	-0.2227	-0.1277	GENOME
STM14_2134	narK	nitrite extrusion protein	-0.0358	-0.1635	-0.1277	GENOME
STM14_3016	eutB	ethanolamine ammonia-lyase heavy chain	0.0781	-0.0496	-0.1277	GENOME
STM14_4244	glpG	intramembrane serine protease GlpG	-0.2309	-0.3585	-0.1275	GENOME
STM14_4857	yiiG	putative cytoplasmic protein	-0.1389	-0.2665	-0.1275	GENOME
STM14_5559	STM14_5559	putative transposase, IS200-like protein	0.362	0.2345	-0.1275	PLASMID
STM14_1787	pntA	NAD(P) transhydrogenase subunit alpha	0.0089	-0.1186	-0.1274	GENOME
STM14_1800	bioD_2	putative dithiobiotin synthetase	0.3471	0.2198	-0.1273	GENOME
STM14_3798	STM14_3798	hypothetical protein	-0.4211	-0.5483	-0.1272	GENOME
STM14_2300	znuA	high-affinity zinc transporter periplasmic component	-0.1015	-0.2286	-0.1271	GENOME
STM14_4412	yiaB	putative inner membrane protein	-0.0063	-0.1333	-0.127	GENOME
STM14_4234	malT	transcriptional regulator MalT	0.5745	0.4478	-0.1268	GENOME
STM14_3448	hycA	formate hydrogenlyase regulatory protein HycA	0.2157	0.089	-0.1267	GENOME
STM14_0106	folA	dihydrofolate reductase	0.0937	-0.0328	-0.1264	GENOME
STM14_0584	ybaP	putative cytoplasmic protein	0.0633	-0.0631	-0.1264	GENOME
STM14_0598	STM14_0598	putative outer membrane protein	-0.0532	-0.1796	-0.1264	GENOME
STM14_2208	sdaA	L-serine deaminase I/L-threonine deaminase I	0.139	0.0126	-0.1264	GENOME
STM14_2021	STM14_2021	putative regulatory protein	0.275	0.1488	-0.1263	GENOME
STM14_2547	pduX	propanediol utilization protein	0.2016	0.0755	-0.1261	GENOME
STM14_0818	speF	ornithine decarboxylase	0.3519	0.226	-0.1259	GENOME
STM14_0535	cypD	peptidyl-prolyl cis-trans isomerase (rotamase D)	-0.1291	-0.2549	-0.1258	GENOME
STM14_4767	metR	metE/metH regulator	-0.2292	-0.355	-0.1258	GENOME
STM14_0249	htrA	serine endoprotease	-0.3487	-0.4745	-0.1257	GENOME
STM14_2529	pduC	propanediol dehydratase large subunit	0.1367	0.0109	-0.1257	GENOME
STM14_2840	STM14_2840	putative inner membrane protein	-0.0692	-0.1947	-0.1255	GENOME
STM14_4491	radC	DNA repair protein RadC	-0.1978	-0.3231	-0.1253	GENOME
STM14_1329	solA	N-methyltryptophan oxidase	0.2029	0.0777	-0.1252	GENOME
STM14_3671	idi	isopentenyl-diphosphate delta-isomerase	-0.0744	-0.1996	-0.1251	GENOME
STM14_5076	yjbE	putative outer membrane protein	0.1756	0.0504	-0.1251	GENOME
STM14_0498	STM14_0498	hypothetical protein	-0.139	-0.2639	-0.1249	GENOME
STM14_3677	fldB	flavodoxin FldB	0.0252	-0.0998	-0.1249	GENOME
STM14_1892	fdnI	formate dehydrogenase-N subunit gamma	0.3907	0.2658	-0.1248	GENOME
STM14_0280	yaeP	hypothetical protein	0.1344	0.01	-0.1244	GENOME
STM14_2087	trpD	bifunctional anthranilate synthase/anthranilate phosphoribosyltransferase	0.0885	-0.0356	-0.1241	GENOME
STM14_3133	glyA	serine hydroxymethyltransferase	0.035	-0.0891	-0.1241	GENOME
STM14_5281	fklB	peptidyl-prolyl cis-trans isomerase	0.0424	-0.0817	-0.1241	GENOME
STM14_0317	STM14_0317	putative cytoplasmic protein	0.0361	-0.0879	-0.124	GENOME
STM14_0507	phnS	2-aminoethylphosphonate transporter	-0.0109	-0.1349	-0.124	GENOME
STM14_4549	STM14_4549	hypothetical protein	-0.2392	-0.3631	-0.124	GENOME
STM14_0310	STM14_0310	hypothetical protein	-0.1078	-0.2317	-0.1239	GENOME
STM14_3785	STM14_3785	putative cytoplasmic protein	0.1306	0.0067	-0.1239	GENOME
STM14_4657	glmU	bifunctional N-acetylglucosamine-1-phosphate uridyltransferase/glucosamine-1-phosphate acetyltransferase	-0.1956	-0.3195	-0.1239	GENOME
STM14_0807	STM14_0807	putative transcriptional regulator	0.0814	-0.0424	-0.1238	GENOME
STM14_4757	rarD	chloramphenicol resistance	-0.0548	-0.1786	-0.1238	GENOME
STM14_3899	ygjO	putative methyltransferase	-0.1289	-0.2526	-0.1237	GENOME
STM14_4514	yicH	putative inner membrane protein	-0.1774	-0.301	-0.1237	GENOME
STM14_5065	STM14_5065	putative phage tail core protein	-0.0815	-0.2052	-0.1237	GENOME
STM14_3648	STM14_3648	putative inner membrane protein	0.2553	0.1317	-0.1236	GENOME
STM14_4356	STM14_4356	endo-1,4-D-glucanase	-0.2904	-0.4141	-0.1236	GENOME
STM14_4399	cspA	major cold shock protein	0.0243	-0.0993	-0.1236	GENOME
STM14_2852	STM14_2852	putative chemotaxis signal transduction protein	0.1822	0.0588	-0.1234	GENOME
STM14_4893	STM14_4893	putative periplasmic protein	-0.2892	-0.4125	-0.1233	GENOME
STM14_5620	traS	conjugative transfer: surface exclusion	0.3079	0.1845	-0.1233	PLASMID
STM14_1571	ansA	cytoplasmic asparaginase I	0.2775	0.1543	-0.1232	GENOME
STM14_3914	yqjF	hypothetical protein	0.1103	-0.0128	-0.1231	GENOME
STM14_5443	yjiA	putative GTP-binding protein YjiA	0.0452	-0.0775	-0.1227	GENOME
STM14_1795	STM14_1795	acid shock protein precursor	0.4206	0.2979	-0.1226	GENOME
STM14_1930	srfC	putative virulence protein	0.1429	0.0203	-0.1226	GENOME
STM14_1632	ydiV	hypothetical protein	-0.5383	-0.6605	-0.1221	GENOME
STM14_2849	elaB	hypothetical protein	0.1672	0.0454	-0.1218	GENOME
STM14_5404	STM14_5404	putative inner membrane protein	-0.2027	-0.3243	-0.1216	GENOME
STM14_3958	yhbW	hypothetical protein	-0.0583	-0.1796	-0.1214	GENOME
STM14_3476	iagB	invasion protein precursor	0.2925	0.1713	-0.1213	GENOME
STM14_4311	acpT	holo-(acyl carrier protein) synthase 2	-0.1103	-0.2313	-0.1211	GENOME
STM14_4862	yiiL	putative cytoplasmic protein	-0.1208	-0.2419	-0.121	GENOME
STM14_2722	fruK	1-phosphofructokinase	-0.0308	-0.1518	-0.1209	GENOME
STM14_3367	gabD	succinate-semialdehyde dehydrogenase I	0.0706	-0.0501	-0.1207	GENOME
STM14_3919	yhaL	putative cytoplasmic protein	0.0778	-0.0429	-0.1207	GENOME
STM14_0207	stiC	putativie fimbrial usher	0.0075	-0.1129	-0.1204	GENOME
STM14_1060	STM14_1060	hypothetical protein	-0.0283	-0.1488	-0.1204	GENOME
STM14_1061	STM14_1061	hypothetical protein	-0.0283	-0.1488	-0.1204	GENOME
STM14_3142	yfhG	hypothetical protein	-0.2758	-0.3963	-0.1204	GENOME
STM14_3466	STM14_3466	hypothetical protein	0.2867	0.1663	-0.1204	GENOME
STM14_2039	pspB	phage shock protein B	0.1117	-0.0083	-0.12	GENOME
STM14_2199	fadD	long-chain-fatty-acid--CoA ligase	0.2816	0.1616	-0.12	GENOME
STM14_4158	slyX	hypothetical protein	-0.0367	-0.1567	-0.12	GENOME
STM14_3011	STM14_3011	putative cytoplasmic protein	0.1157	-0.0042	-0.1199	GENOME
STM14_4646	yieG	putative xanthine/uracil permease family protein	-0.0095	-0.1295	-0.1199	GENOME
STM14_3913	yqjK	putative inner membrane protein	0.1742	0.0544	-0.1198	GENOME
STM14_4258	glgB	glycogen branching enzyme	0.0348	-0.085	-0.1198	GENOME
STM14_0826	STM14_0826	K+-transporting ATPase, F subunit	0.2283	0.1088	-0.1196	GENOME
STM14_2630	STM14_2630	pseudo	0.0724	-0.0471	-0.1195	GENOME
STM14_3036	STM14_3036	hypothetical protein	-0.1625	-0.2819	-0.1194	GENOME
STM14_0902	STM14_0902	putative inner membrane protein	-0.0612	-0.1805	-0.1193	GENOME
STM14_5570	STM14_5570	putative cytoplasmic protein	0.4445	0.3252	-0.1193	PLASMID
STM14_4953	STM14_4953	hypothetical protein	-0.42	-0.5392	-0.1192	GENOME
STM14_0883	ybgS	hypothetical protein	0.0479	-0.0709	-0.1189	GENOME
STM14_0684	fes	enterobactin/ferric enterobactin esterase	0.0049	-0.1139	-0.1187	GENOME
STM14_1102	STM14_1102	hypothetical protein	0.3611	0.2425	-0.1186	GENOME
STM14_1407	ycfD	putative cytoplasmic protein	0.2471	0.1285	-0.1185	GENOME
STM14_3973	argG	argininosuccinate synthase	-0.2769	-0.3951	-0.1182	GENOME
STM14_4116	yhdN	hypothetical protein	0.0467	-0.0714	-0.1181	GENOME
STM14_4944	frwC	putative fructose-like permease EIIC subunit 2	-0.1406	-0.2585	-0.1179	GENOME
STM14_1186	STM14_1186	tail assembly protein	0.1577	0.04	-0.1177	GENOME
STM14_3439	hycI	hydrogenase 3 maturation protease	-0.0356	-0.1531	-0.1176	GENOME
STM14_1831	STM14_1831	hypothetical protein	0.1667	0.0492	-0.1175	GENOME
STM14_3134	STM14_3134	conserved hypothetical protein	0.125	0.0075	-0.1175	GENOME
STM14_3389	nrdE	ribonucleotide-diphosphate reductase subunit alpha	0.1977	0.0802	-0.1175	GENOME
STM14_4880	STM14_4880	putative inner membrane protein	-0.1456	-0.2631	-0.1175	GENOME
STM14_2909	purF	amidophosphoribosyltransferase	-0.0609	-0.1783	-0.1174	GENOME
STM14_4936	katG	hydroperoxidase	-0.0374	-0.1548	-0.1174	GENOME
STM14_0925	STM14_0925	hypothetical protein	0.2006	0.0833	-0.1172	GENOME
STM14_2170	STM14_2170	putative glutamic dehyrogenase-like protein	0.1172	0.0002	-0.1171	GENOME
STM14_3369	gabP	gamma-aminobutyrate transporter	0.2864	0.1693	-0.1171	GENOME
STM14_2354	yecH	putative cytoplasmic protein	0.5378	0.4208	-0.1169	GENOME
STM14_4289	livH	branched-chain amino acid transporter permease subunit LivH	-0.0687	-0.1855	-0.1168	GENOME
STM14_4440	selB	selenocysteinyl-tRNA-specific translation factor	-0.1079	-0.2247	-0.1167	GENOME
STM14_4432	sgbH	3-keto-L-gulonate-6-phosphate decarboxylase	-0.1544	-0.271	-0.1166	GENOME
STM14_2831	yfaZ	putative inner membrane protein	0.1519	0.0354	-0.1165	GENOME
STM14_4775	yigN	DNA recombination protein RmuC	-0.1238	-0.2403	-0.1165	GENOME
STM14_2961	ypeC	putative periplasmic protein	0.0852	-0.0311	-0.1163	GENOME
STM14_3631	STM14_3631	hypothetical protein	-0.125	-0.2413	-0.1163	GENOME
STM14_2916	truA	tRNA pseudouridine synthase A	0.1504	0.0343	-0.1161	GENOME
STM14_3470	prgK	needle complex inner membrane lipoprotein	0.2067	0.0907	-0.116	GENOME
STM14_4048	STM14_4048	putative cation transporter	-0.0617	-0.1777	-0.116	GENOME
STM14_2532	pduG	propanediol dehydratase reactivation protein	0.0135	-0.1024	-0.1159	GENOME
STM14_4823	STM14_4823	putative hydrolase	-0.0451	-0.161	-0.1159	GENOME
STM14_5245	hflC	FtsH protease regulator HflC	-0.4062	-0.5222	-0.1159	GENOME
STM14_1579	STM14_1579	pyrimidine (deoxy)nucleoside triphosphate pyrophosphohydrolase	0.1223	0.0068	-0.1156	GENOME
STM14_1861	STM14_1861	putative zinc-binding dehydrogenase	0.2685	0.1534	-0.1151	GENOME
STM14_1510	STM14_1510	putative inner membrane protein	0.2892	0.1744	-0.1148	GENOME
STM14_5419	iadA	isoaspartyl dipeptidase	-0.2431	-0.3576	-0.1145	GENOME
STM14_3113	fdx	electron carrer protein	0.1133	-0.0006	-0.114	GENOME
STM14_1806	ynfI	twin-argninine leader-binding protein DmsD	0.254	0.1402	-0.1139	GENOME
STM14_4243	STM14_4243	hypothetical protein	-0.0656	-0.1792	-0.1136	GENOME
STM14_2407	yedP	mannosyl-3-phosphoglycerate phosphatase	0.2017	0.0881	-0.1135	GENOME
STM14_2500	yeeO	hypothetical protein	0.2062	0.0927	-0.1135	GENOME
STM14_3015	eutC	ethanolamine ammonia-lyase small subunit	0.0693	-0.0441	-0.1135	GENOME
STM14_3153	STM14_3153	2-dehydropantoate 2-reductase	0.0673	-0.046	-0.1133	GENOME
STM14_3972	metY	tRNA-Met	-0.1867	-0.3	-0.1133	GENOME
STM14_4364	yhjU	putative inner membrane protein	0.061	-0.0524	-0.1133	GENOME
STM14_0078	carB	carbamoyl phosphate synthase large subunit	0.0815	-0.0317	-0.1132	GENOME
STM14_1188	STM14_1188	host specificity protein J	0.2564	0.1432	-0.1132	GENOME
STM14_0596	ybbP	putative inner membrane protein	0.0382	-0.0748	-0.113	GENOME
STM14_4153	yheL	tRNA 2-thiouridine synthesizing protein B	-0.1114	-0.2243	-0.1129	GENOME
STM14_5104	dnaB	replicative DNA helicase	-0.0156	-0.1284	-0.1129	GENOME
STM14_1203	STM14_1203	putative iron-sulfur protein	0.2826	0.1699	-0.1127	GENOME
STM14_4253	STM14_4253	putative transcriptional regulator	-0.5981	-0.7108	-0.1127	GENOME
STM14_1012	yliJ	putative glutathione S-transferase	0.1454	0.0331	-0.1123	GENOME
STM14_2103	cls	cardiolipin synthetase	-0.0096	-0.1218	-0.1122	GENOME
STM14_2157	ychF	translation-associated GTPase	0.0878	-0.0244	-0.1122	GENOME
STM14_5236	yjeS	putative FeS protein	-0.2254	-0.3376	-0.1122	GENOME
STM14_0194	STM14_0194	putative inner membrane protein	-0.1508	-0.2628	-0.112	GENOME
STM14_4240	STM14_4240	hypothetical protein	0.005	-0.1069	-0.1119	GENOME
STM14_4434	sgbE	L-ribulose-5-phosphate 4-epimerase	-0.2011	-0.3129	-0.1118	GENOME
STM14_5151	gltP	glutamate/aspartate:proton symporter	-0.0624	-0.1741	-0.1117	GENOME
STM14_1775	STM14_1775	putative periplasmic protein	0.267	0.1555	-0.1116	GENOME
STM14_4362	yhjS	putative cytoplasmic protein	-0.089	-0.2006	-0.1115	GENOME
STM14_2789	napD	assembly protein for periplasmic nitrate reductase	-0.1321	-0.2434	-0.1114	GENOME
STM14_2785	napB	diheme cytochrome c550	-0.03	-0.1413	-0.1113	GENOME
STM14_3520	ygbJ	3-hydroxyisobutyrate dehydrogenase	-0.172	-0.2833	-0.1113	GENOME
STM14_3789	STM14_3789	hypothetical protein	-0.03	-0.1413	-0.1113	GENOME
STM14_0307	yafS	putative SAM-dependent methyltransferase	0.0162	-0.095	-0.1112	GENOME
STM14_1320	msyB	hypothetical protein	0.1103	-0.0008	-0.1111	GENOME
STM14_5417	STM14_5417	putative aspartate racemase	-0.201	-0.3121	-0.1111	GENOME
STM14_1551	STM14_1551	putative inner membrane protein	0.5033	0.3925	-0.1108	GENOME
STM14_2786	napH	quinol dehydrogenase membrane component	0.0365	-0.0744	-0.1108	GENOME
STM14_3305	STM14_3305	putative cytoplasmic protein	0.0183	-0.0924	-0.1107	GENOME
STM14_2105	STM14_2105	putative voltage-gated potassium channel	0.2073	0.0967	-0.1106	GENOME
STM14_2196	rnd	ribonuclease D	0.0777	-0.0329	-0.1106	GENOME
STM14_1589	STM14_1589	nucleotide excision repair endonuclease	0.1379	0.0274	-0.1105	GENOME
STM14_1790	STM14_1790	hypothetical protein	0.2867	0.1763	-0.1104	GENOME
STM14_4355	yhjL	cellulose synthase subunit BcsC	-0.0937	-0.204	-0.1103	GENOME
STM14_0509	STM14_0509	hypothetical protein	0.1867	0.0767	-0.11	GENOME
STM14_3613	ygdB	hypothetical protein	-0.199	-0.309	-0.11	GENOME
STM14_5067	STM14_5067	putative cytoplasmic protein	-0.104	-0.214	-0.11	GENOME
STM14_0318	STM14_0318	putative cytoplasmic protein	0.1011	-0.0088	-0.1099	GENOME
STM14_0615	glxK	glycerate kinase II	-0.0356	-0.1454	-0.1099	GENOME
STM14_1251	hpaE	4-hydroxyphenylacetate catabolism	0.2123	0.1025	-0.1098	GENOME
STM14_5350	STM14_5350	putative transposase	-0.143	-0.2527	-0.1097	GENOME
STM14_2746	bcr	bicyclomycin/multidrug efflux system	0.184	0.0743	-0.1096	GENOME
STM14_2825	STM14_2825	putative cytoplasmic protein	-0.2417	-0.3513	-0.1096	GENOME
STM14_4917	menG	ribonuclease activity regulator protein RraA	0.0293	-0.0803	-0.1096	GENOME
STM14_0097	STM14_0097	hypothetical protein	-0.0056	-0.115	-0.1094	GENOME
STM14_0275	STM14_0275	putative endochitinase	-0.0754	-0.1847	-0.1093	GENOME
STM14_2912	dedD	hypothetical protein	0.089	-0.0202	-0.1092	GENOME
STM14_0739	ybeF	putative DNA-binding transcriptional regulator	0.0436	-0.0655	-0.1091	GENOME
STM14_3461	sitD	putative permease	0.4796	0.3706	-0.109	GENOME
STM14_3608	recD	exonuclease V subunit alpha	-0.0577	-0.1666	-0.1089	GENOME
STM14_2194	minD	cell division inhibitor MinD	-0.07	-0.1783	-0.1083	GENOME
STM14_0865	ybgE	hypothetical protein	-0.0333	-0.1416	-0.1082	GENOME
STM14_2316	yecN	putative inner membrane protein	0.1941	0.0858	-0.1082	GENOME
STM14_2829	yfaX	putative transcriptional regulator	0.2307	0.1229	-0.1079	GENOME
STM14_2055	yciW	putative cytoplasmic protein	0.081	-0.0268	-0.1077	GENOME
STM14_5052	STM14_5052	putative phage baseplate protein	0.0804	-0.0272	-0.1076	GENOME
STM14_5220	frdD	fumarate reductase subunit D	-0.3771	-0.4847	-0.1076	GENOME
STM14_3700	STM14_3700	hypothetical protein	0.0225	-0.085	-0.1075	GENOME
STM14_5432	yjiS	putative cytoplasmic protein	0.035	-0.0725	-0.1075	GENOME
STM14_3817	STM14_3817	putative methyl-accepting chemotaxis protein	0.0524	-0.055	-0.1074	GENOME
STM14_4062	tldD	protease TldD	-0.0719	-0.1794	-0.1074	GENOME
STM14_1763	add	adenosine deaminase	0.1798	0.0725	-0.1073	GENOME
STM14_3243	yfiD	autonomous glycyl radical cofactor GrcA	-0.0796	-0.1869	-0.1073	GENOME
STM14_1371	pabC	4-amino-4-deoxychorismate lyase	-0.0617	-0.1689	-0.1072	GENOME
STM14_3840	STM14_3840	hypothetical protein	0.1156	0.0083	-0.1072	GENOME
STM14_0367	yafJ	putative glutamine amidotransferase	-0.0213	-0.1283	-0.107	GENOME
STM14_2773	STM14_2773	putative outer membrane protein	0.0567	-0.0502	-0.1069	GENOME
STM14_3659	stdA	putative fimbrial-like protein	0.0722	-0.0347	-0.1069	GENOME
STM14_0875	valT	tRNA-Val	-0.1333	-0.24	-0.1067	GENOME
STM14_2243	STM14_2243	hypothetical protein	-0.0483	-0.155	-0.1067	GENOME
STM14_2537	pduM	propanediol utilization protein	-0.0775	-0.1842	-0.1067	GENOME
STM14_3773	STM14_3773	hypothetical protein	0.0142	-0.0925	-0.1067	GENOME
STM14_3877	glnE	bifunctional glutamine-synthetase adenylyltransferase/deadenyltransferase	-0.1725	-0.2792	-0.1067	GENOME
STM14_5031	STM14_5031	conserved hypothetical protein	-0.23	-0.3367	-0.1067	GENOME
STM14_4716	rfe	undecaprenyl-phosphate N-acetylglucosaminyltransferase	-0.3003	-0.4069	-0.1066	GENOME
STM14_5138	STM14_5138	putative inner membrane protein	-0.02	-0.1266	-0.1066	GENOME
STM14_5538	pefI	plasmid-encoded fimbriae; regulatory	0.4606	0.3542	-0.1064	PLASMID
STM14_0278	tilS	tRNA(Ile)-lysidine synthetase	-0.1099	-0.2162	-0.1063	GENOME
STM14_2241	pphA	serine/threonine protein phosphatase 1	0.1047	-0.0017	-0.1063	GENOME
STM14_2420	cspB	putative cold-shock protein	0.2308	0.125	-0.1058	GENOME
STM14_3388	nrdI	ribonucleotide reductase stimulatory protein	0.114	0.0083	-0.1058	GENOME
STM14_3867	STM14_3867	putative disulfide bond formation protein	-0.1485	-0.2542	-0.1058	GENOME
STM14_5210	yjeJ	putative inner membrane protein	-0.1458	-0.2516	-0.1058	GENOME
STM14_1633	ydiU	hypothetical protein	-0.1702	-0.2759	-0.1057	GENOME
STM14_0319	STM14_0319	putative chaperone ATPase	0.0812	-0.024	-0.1053	GENOME
STM14_0373	gpt	xanthine-guanine phosphoribosyltransferase	0.2803	0.175	-0.1053	GENOME
STM14_1946	tehB	tellurite resistance protein TehB	0.2478	0.1425	-0.1053	GENOME
STM14_2621	alkA	3-methyl-adenine DNA glycosylase II	0.1303	0.025	-0.1053	GENOME
STM14_0670	STM14_0670	putative PTS system mannose-specific enzyme IID	0.1273	0.0223	-0.1051	GENOME
STM14_2054	STM14_2054	hypothetical protein	0.1375	0.0325	-0.105	GENOME
STM14_0485	STM14_0485	putative regulatory protein	-0.0252	-0.1302	-0.1049	GENOME
STM14_2903	ubiX	3-octaprenyl-4-hydroxybenzoate carboxy-lyase	-0.1503	-0.2552	-0.1049	GENOME
STM14_1643	ydiR	electron transfer flavoprotein subunit YdiR	0.3712	0.2665	-0.1047	GENOME
STM14_2957	STM14_2957	hypothetical protein	-0.0773	-0.182	-0.1047	GENOME
STM14_1031	potI	putrescine ABC transporter membrane protein	0.1033	-0.0013	-0.1046	GENOME
STM14_3743	yggR	twitching motility protein	0.0446	-0.0599	-0.1045	GENOME
STM14_1965	ydcI	putative transcriptional regulator	0.3522	0.2478	-0.1044	GENOME
STM14_4870	rhaR	transcriptional activator RhaR	-0.0759	-0.1803	-0.1044	GENOME
STM14_4902	yneA	putative sugar transport protein	-0.055	-0.1594	-0.1044	GENOME
STM14_1576	topB	DNA topoisomerase III	0.1127	0.0084	-0.1043	GENOME
STM14_4321	yhiP	inner membrane transporter YhiP	-0.0113	-0.1156	-0.1043	GENOME
STM14_4492	dfp	bifunctional phosphopantothenoylcysteine decarboxylase/phosphopantothenate synthase	-0.2058	-0.31	-0.1042	GENOME
STM14_1767	STM14_1767	hypothetical protein	0.1922	0.0883	-0.1039	GENOME
STM14_0084	caiC	putative crotonobetaine/carnitine-CoA ligase	0.2119	0.108	-0.1038	GENOME
STM14_1878	STM14_1878	putative transcriptional regulator	0.2429	0.139	-0.1038	GENOME
STM14_2951	STM14_2951	putative inner membrane protein	0.1883	0.0846	-0.1038	GENOME
STM14_2523	cbiA	cobyrinic acid a,c-diamide synthase	-0.0131	-0.1165	-0.1034	GENOME
STM14_2236	STM14_2236	putative inner membrane protein	0.2857	0.1825	-0.1033	GENOME
STM14_2897	hisP	histidine/lysine/arginine/ornithine transporter subunit	0.0888	-0.0145	-0.1033	GENOME
STM14_2154	ychM	putative sulfate transporter YchM	0.0956	-0.0076	-0.1032	GENOME
STM14_3083	ratA	putative outer membrane protein	0.0707	-0.0325	-0.1032	GENOME
STM14_1975	STM14_1975	putative inner membrane protein	0.0567	-0.0464	-0.1031	GENOME
STM14_0573	STM14_0573	hypothetical protein	0.1111	0.0083	-0.1028	GENOME
STM14_2100	tonB	transport protein TonB	0.1409	0.0382	-0.1027	GENOME
STM14_0572	htpG	heat shock protein 90	0.4782	0.3755	-0.1026	GENOME
STM14_1324	yceA	hypothetical protein	0.2167	0.1141	-0.1026	GENOME
STM14_2733	yeiP	elongation factor P	0.209	0.1064	-0.1026	GENOME
STM14_3375	ygaP	putative rhodanese-like sulfurtransferase	0.1083	0.0058	-0.1026	GENOME
STM14_3248	yfiQ	putative acetyl-CoA synthetase	-0.2305	-0.333	-0.1025	GENOME
STM14_1905	narZ	nitrate reductase 2 alpha subunit	0.2893	0.1871	-0.1022	GENOME
STM14_2414	dcm	DNA cytosine methylase	0.5507	0.4487	-0.102	GENOME
STM14_0071	citE2	putative citrate lyase beta chain	-0.0888	-0.1907	-0.1019	GENOME
STM14_2516	cbiG	cobalamin biosynthesis protein CbiG	0.0686	-0.0333	-0.1019	GENOME
STM14_5466	fhuF	ferric iron reductase involved in ferric hydroximate transport	0.1259	0.024	-0.1019	GENOME
STM14_0972	ybiP	putative integral membrane protein	-0.0038	-0.1055	-0.1017	GENOME
STM14_5225	STM14_5225	hypothetical protein	-0.18	-0.2817	-0.1017	GENOME
STM14_0794	nagC	N-acetylglucosamine operon transcriptional repressor	-0.2732	-0.3748	-0.1016	GENOME
STM14_2003	STM14_2003	putative methyl-accepting chemotaxis protein	0.2271	0.1256	-0.1015	GENOME
STM14_0385	STM14_0385	isopropylmalate isomerase large subunit	-0.0308	-0.1322	-0.1014	GENOME
STM14_3787	STM14_3787	putative xylanase/chitin deacetylase	0.022	-0.0794	-0.1014	GENOME
STM14_5012	yjaH	putative inner membrane protein	-0.1279	-0.2292	-0.1013	GENOME
STM14_0869	tolA	cell envelope integrity inner membrane protein TolA	0.1174	0.0163	-0.1012	GENOME
STM14_2796	apbE	thiamine biosynthesis lipoprotein ApbE	-0.1067	-0.2075	-0.1008	GENOME
STM14_3446	hycB	hydrogenase-3 iron-sulfur subunit	0.1481	0.0473	-0.1008	GENOME
STM14_2720	nfo	endonuclease IV	-0.0839	-0.1846	-0.1007	GENOME
STM14_4840	yihX	phosphatase	-0.0607	-0.1614	-0.1007	GENOME
STM14_5423	STM14_5423	hypothetical protein	-0.0122	-0.1129	-0.1007	GENOME
STM14_2210	yoaE	putative inner membrane protein	0.1286	0.0281	-0.1005	GENOME
STM14_2679	yohG	multidrug resistance outer membrane protein MdtQ	0.1311	0.0307	-0.1005	GENOME
STM14_4159	slyD	FKBP-type peptidyl-prolyl cis-trans isomerase	-0.0262	-0.1266	-0.1004	GENOME
STM14_5103	qor	quinone oxidoreductase, NADPH-dependent	-0.154	-0.2541	-0.1001	GENOME
STM14_0167	yacF	hypothetical protein	-0.1131	-0.2128	-0.0997	GENOME
STM14_1058	ybjY	macrolide transporter subunit MacA	-0.0832	-0.1829	-0.0997	GENOME
STM14_1528	STM14_1528	hypothetical protein	0.1322	0.0325	-0.0997	GENOME
STM14_3843	ygiK	putative transporter	-0.0853	-0.185	-0.0997	GENOME
STM14_1699	sscB	secretion system chaparone	0.2019	0.1022	-0.0996	GENOME
STM14_4063	yhdP	hypothetical protein	-0.1963	-0.2959	-0.0996	GENOME
STM14_4365	STM14_4365		-0.1733	-0.2729	-0.0996	GENOME
STM14_1026	rimK	ribosomal protein S6 modification protein	-0.0624	-0.1619	-0.0995	GENOME
STM14_4286	livF	leucine/isoleucine/valine transporter ATP-binding subunit	-0.1338	-0.2333	-0.0995	GENOME
STM14_0903	STM14_0903	hypothetical protein	-0.0583	-0.1575	-0.0992	GENOME
STM14_3896	oat	putrescine--2-oxoglutarate aminotransferase	0.046	-0.0532	-0.0992	GENOME
STM14_4285	yhhV	putative cytoplasmic protein	0.0983	-0.0008	-0.0992	GENOME
STM14_4352	STM14_4352	hypothetical protein	0.0147	-0.0845	-0.0992	GENOME
STM14_0487	STM14_0487	hypothetical protein	-0.0289	-0.1279	-0.099	GENOME
STM14_4222	feoB	ferrous iron transport protein B	-0.0036	-0.1026	-0.0989	GENOME
STM14_3031	maeB	malic enzyme	0.1321	0.0335	-0.0987	GENOME
STM14_4844	STM14_4844	putative cytoplasmic protein	-0.2142	-0.3128	-0.0986	GENOME
STM14_5156	lpxO	putative dioxygenase	0.0511	-0.0472	-0.0983	GENOME
STM14_0758	STM14_0758	putative hydrolase	0.0784	-0.0198	-0.0982	GENOME
STM14_4962	yijC	DNA-binding transcriptional repressor FabR	-0.3486	-0.4468	-0.0982	GENOME
STM14_3752	yggN	hypothetical protein	0.1089	0.0108	-0.0981	GENOME
STM14_2622	yegD	putative chaperone	0.1201	0.0221	-0.098	GENOME
STM14_4357	yhjN	cellulose synthase regulator protein	-0.0595	-0.1575	-0.098	GENOME
STM14_4338	yhjB	putative transcriptional regulator	-0.1008	-0.1987	-0.0979	GENOME
STM14_5143	nrfA	cytochrome c nitrite reductase	0.0319	-0.0659	-0.0978	GENOME
STM14_1229	yccK	sulfurtransferase TusE	0.2538	0.1563	-0.0975	GENOME
STM14_2181	ycgB	hypothetical protein	0.0747	-0.0228	-0.0975	GENOME
STM14_2189	STM14_2189	hypothetical protein	0.125	0.0275	-0.0975	GENOME
STM14_3049	STM14_3049	putative inner membrane protein	-0.0044	-0.1019	-0.0975	GENOME
STM14_1983	cybB	cytochrome b561	0.0907	-0.0067	-0.0974	GENOME
STM14_1917	STM14_1917	putative outer membrane lipoprotein	0.4356	0.3383	-0.0972	GENOME
STM14_4562	STM14_4562	putative periplasmic protein	-0.0794	-0.1767	-0.0972	GENOME
STM14_0188	STM14_0188	putative periplasmic protein	-0.1465	-0.2436	-0.0971	GENOME
STM14_0250	cdaR	carbohydrate diacid transcriptional activator CdaR	-0.2337	-0.3308	-0.0971	GENOME
STM14_1825	ydfG	3-hydroxy acid dehydrogenase	0.1983	0.1013	-0.0971	GENOME
STM14_3897	STM14_3897	hypothetical protein	-0.0142	-0.1113	-0.0971	GENOME
STM14_3157	acpS	4'-phosphopantetheinyl transferase	-0.1246	-0.2213	-0.0967	GENOME
STM14_3587	fucA	L-fuculose phosphate aldolase	0.036	-0.0605	-0.0965	GENOME
STM14_1272	wraB	TrpR binding protein WrbA	0.2755	0.1791	-0.0964	GENOME
STM14_2046	sapF	peptide transport protein	-0.0456	-0.142	-0.0964	GENOME
STM14_0724	citD	citrate lyase subunit gamma	0.1375	0.0413	-0.0963	GENOME
STM14_1839	marC	multiple drug resistance protein MarC	0.2486	0.1523	-0.0963	GENOME
STM14_0214	panC	pantoate--beta-alanine ligase	-0.2485	-0.3444	-0.0959	GENOME
STM14_1879	STM14_1879	putative Na+/H+ antiporter	0.3627	0.2669	-0.0957	GENOME
STM14_5586	STM14_5586	putative inner membrane protein	0.0543	-0.0414	-0.0957	PLASMID
STM14_4325	STM14_4325	hypothetical protein	0.1472	0.0517	-0.0956	GENOME
STM14_2790	napF	ferredoxin-type protein	-0.0173	-0.1127	-0.0955	GENOME
STM14_0716	ybdR	putative dehydrogenase	-0.0747	-0.1701	-0.0954	GENOME
STM14_3802	gsp	bifunctional glutathionylspermidine amidase/glutathionylspermidine synthetase	-0.0575	-0.1529	-0.0954	GENOME
STM14_1604	ydjN	kinase/transporter-like protein	0.2892	0.194	-0.0952	GENOME
STM14_2968	yfeD	putative negative regulator	-0.2248	-0.32	-0.0952	GENOME
STM14_5113	STM14_5113	putative cytoplasmic protein	-0.0217	-0.1169	-0.0952	GENOME
STM14_5473	rsmC	16S ribosomal RNA m2G1207 methyltransferase	-0.0524	-0.1474	-0.095	GENOME
STM14_5469	STM14_5469	putative inner membrane protein	-0.0456	-0.1404	-0.0949	GENOME
STM14_0741	lipB	lipoyltransferase	0.1324	0.0377	-0.0947	GENOME
STM14_0728	dpiA	two-component response regulator DpiA	0.1082	0.0137	-0.0946	GENOME
STM14_1093	STM14_1093	hypothetical protein	0.1408	0.0463	-0.0946	GENOME
STM14_2518	cbiT	cobalt-precorrin-6Y C(15)-methyltransferase	0.1957	0.1011	-0.0946	GENOME
STM14_5061	STM14_5061	putative methyl-accepting chemotaxis protein	0.1963	0.1018	-0.0946	GENOME
STM14_0206	stiH	putative fimbrial protein precurosr	-0.0795	-0.1741	-0.0945	GENOME
STM14_1746	pdxH	pyridoxamine 5'-phosphate oxidase	-0.0081	-0.1025	-0.0944	GENOME
STM14_3690	STM14_3690	hypothetical protein	-0.105	-0.1994	-0.0944	GENOME
STM14_4404	STM14_4404	putative acetyltransferase	0.0687	-0.0258	-0.0944	GENOME
STM14_4735	hemX	putative uroporphyrinogen III C-methyltransferase	-0.3227	-0.4171	-0.0944	GENOME
STM14_1801	STM14_1801	putative voltage-gated ClC-type chloride channel ClcB	0.2238	0.1295	-0.0943	GENOME
STM14_4451	lldP	L-lactate permease	0.0356	-0.0588	-0.0943	GENOME
STM14_5574	STM14_5574	putative cytoplasmic protein	0.2265	0.1323	-0.0942	PLASMID
STM14_4569	uhpC	regulatory protein UhpC	-0.0273	-0.1213	-0.094	GENOME
STM14_2669	yehZ	putative transport protein	0.0942	0.0003	-0.0939	GENOME
STM14_0911	ybhE	6-phosphogluconolactonase	0.0309	-0.0629	-0.0938	GENOME
STM14_5109	yjbR	putative cytoplasmic protein	-0.0522	-0.1458	-0.0936	GENOME
STM14_0917	hutH	histidine ammonia-lyase	-0.0047	-0.0982	-0.0935	GENOME
STM14_5189	STM14_5189	hypothetical protein	-0.3133	-0.4067	-0.0933	GENOME
STM14_5521	lasT	putative RNA methyltransferase	-0.1317	-0.225	-0.0933	GENOME
STM14_4963	yijD	hypothetical protein	0.0327	-0.0605	-0.0932	GENOME
STM14_1554	STM14_1554	hypothetical protein	0.3922	0.2992	-0.0931	GENOME
STM14_1916	ansP	L-asparagine transport protein	0.4025	0.3094	-0.0931	GENOME
STM14_3033	talA	transaldolase A	0.1026	0.0094	-0.0931	GENOME
STM14_5036	yjbB	putative transport protein	0.002	-0.0912	-0.0931	GENOME
STM14_3986	dacB	D-alanyl-D-alanine carboxypeptidase/endopeptidase	-0.0985	-0.1916	-0.093	GENOME
STM14_4351	dctA	C4-dicarboxylate transporter DctA	-0.1383	-0.2313	-0.093	GENOME
STM14_4363	yhjT	putative inner membrane protein	-0.18	-0.273	-0.093	GENOME
STM14_1754	ydgP	electron transport complex protein RnfG	0.131	0.0381	-0.0929	GENOME
STM14_1210	rmf	ribosome modulation factor	-0.1587	-0.2515	-0.0928	GENOME
STM14_4873	STM14_4873	hypothetical protein	-0.2992	-0.3919	-0.0927	GENOME
STM14_3143	yfhK	putative sensor kinase	-0.3709	-0.4635	-0.0926	GENOME
STM14_5322	STM14_5322		0.0282	-0.064	-0.0922	GENOME
STM14_0468	sbcD	exonuclease subunit SbcD	0.0748	-0.0173	-0.0921	GENOME
STM14_4915	yiiU	putative cytoplasmic protein	-0.0204	-0.1125	-0.0921	GENOME
STM14_0564	STM14_0564	putative transposase	-0.1125	-0.2041	-0.0916	GENOME
STM14_2913	folC	bifunctional folylpolyglutamate synthase/ dihydrofolate synthase	0.0096	-0.082	-0.0916	GENOME
STM14_4698	ilvG	acetolactate synthase 2 catalytic subunit	-0.1137	-0.2054	-0.0916	GENOME
STM14_4147	bfd	bacterioferritin-associated ferredoxin	0.012	-0.0795	-0.0915	GENOME
STM14_0488	STM14_0488		-0.0139	-0.105	-0.0911	GENOME
STM14_5488	deoA	thymidine phosphorylase	-0.0731	-0.1643	-0.0911	GENOME
STM14_0854	sdhB	succinate dehydrogenase iron-sulfur subunit	-0.0541	-0.1451	-0.091	GENOME
STM14_3312	STM14_3312	hypothetical protein	0.1017	0.0106	-0.091	GENOME
STM14_3589	fucP	pseudo	-0.1162	-0.2072	-0.091	GENOME
STM14_3039	STM14_3039	hypothetical protein	0.0783	-0.0124	-0.0907	GENOME
STM14_3019	eutG	putative transport protein	0.0229	-0.0677	-0.0906	GENOME
STM14_5047	STM14_5047	putative cytoplasmic protein	-0.1658	-0.2565	-0.0906	GENOME
STM14_5541	pefD	plasmid-encoded fimbriae;chaperone	0.4517	0.3611	-0.0906	PLASMID
STM14_2797	ompC	outer membrane porin protein C	0.1588	0.0684	-0.0905	GENOME
STM14_2218	STM14_2218	putative penicillin-binding protein 3	0.06	-0.0302	-0.0902	GENOME
STM14_1004	STM14_1004	pseudo	0.0133	-0.0767	-0.09	GENOME
STM14_3876	rfaE	bifunctional heptose 7-phosphate kinase/heptose 1-phosphate adenyltransferase	-0.0753	-0.1653	-0.09	GENOME
STM14_3553	cysJ	sulfite reductase subunit alpha	-0.0542	-0.1441	-0.0899	GENOME
STM14_4762	rhtC	threonine efflux system	-0.1017	-0.1915	-0.0898	GENOME
STM14_4392	bisC	biotin sulfoxide reductase	-0.0687	-0.1583	-0.0896	GENOME
STM14_3805	STM14_3805	hypothetical protein	-0.1607	-0.2502	-0.0895	GENOME
STM14_5385	STM14_5385	putative integrase	0.009	-0.0804	-0.0894	GENOME
STM14_0833	ybgL	hypothetical protein	0.0521	-0.0372	-0.0893	GENOME
STM14_2217	rrmA	23S rRNA methyltransferase A	0.1487	0.0594	-0.0893	GENOME
STM14_0026	STM14_0026	hypothetical protein	0.0467	-0.0425	-0.0892	GENOME
STM14_1909	yddE	hypothetical protein	0.2381	0.1489	-0.0891	GENOME
STM14_5039	STM14_5039	putative cytoplasmic protein	-0.0317	-0.1208	-0.0891	GENOME
STM14_1021	STM14_1021	hypothetical protein	0.2031	0.1143	-0.0889	GENOME
STM14_4878	sodA	superoxide dismutase	-0.149	-0.2375	-0.0885	GENOME
STM14_3626	STM14_3626	hypothetical protein	0.1983	0.11	-0.0883	GENOME
STM14_1184	sodC_1	superoxide dismutase precursor	0.1597	0.0715	-0.0882	GENOME
STM14_0680	ybdK	carboxylate-amine ligase	0.0453	-0.0427	-0.088	GENOME
STM14_4639	STM14_4639	pseudo	-0.1408	-0.2285	-0.0877	GENOME
STM14_1117	kdsB	3-deoxy-manno-octulosonate cytidylyltransferase	-0.1162	-0.2038	-0.0876	GENOME
STM14_3524	STM14_3524	putative 3-polyprenyl-4-hydroxybenzoate decarboxylase	-0.0594	-0.147	-0.0876	GENOME
STM14_1145	STM14_1145	hypothetical protein	0.32	0.2325	-0.0875	GENOME
STM14_1695	sscA	secretion system chaparone	0.3975	0.31	-0.0875	GENOME
STM14_0372	pepD	aminoacyl-histidine dipeptidase	0.0272	-0.0602	-0.0874	GENOME
STM14_1726	ydhB	putative DNA-binding transcriptional regulator	0.2827	0.1953	-0.0874	GENOME
STM14_4335	STM14_4335	putative inner membrane protein	-0.141	-0.2282	-0.0873	GENOME
STM14_4941	ptsA	PEP-protein phosphotransferase	-0.1629	-0.2502	-0.0872	GENOME
STM14_5329	pmbA	peptidase PmbA	0.0568	-0.0304	-0.0872	GENOME
STM14_0924	STM14_0924	hypothetical protein	-0.1017	-0.1888	-0.0871	GENOME
STM14_2651	STM14_2651	hypothetical protein	0.0133	-0.0738	-0.0871	GENOME
STM14_2705	STM14_2705	hypothetical protein	0.1683	0.0813	-0.0871	GENOME
STM14_3974	STM14_3974	putative cytoplasmic protein	-0.0601	-0.1472	-0.087	GENOME
STM14_1216	STM14_1216	hypothetical protein	0.275	0.1881	-0.0869	GENOME
STM14_1125	ycbB	hypothetical protein	-0.0327	-0.1195	-0.0868	GENOME
STM14_4546	STM14_4546	putative phosphotransferase system enzyme IIC	0.0065	-0.0803	-0.0868	GENOME
STM14_0697	ybdB	hypothetical protein	-0.028	-0.1145	-0.0865	GENOME
STM14_2567	hisC	histidinol-phosphate aminotransferase	0.1729	0.0865	-0.0865	GENOME
STM14_2675	yohC	putative transport protein	-0.0239	-0.1104	-0.0865	GENOME
STM14_2681	yohI	tRNA-dihydrouridine synthase C	0.101	0.0144	-0.0865	GENOME
STM14_5064	STM14_5064		-0.0829	-0.1694	-0.0865	GENOME
STM14_0529	tig	trigger factor	0.0209	-0.0656	-0.0864	GENOME
STM14_1302	ycdZ	putative inner membrane protein	0.2897	0.2033	-0.0864	GENOME
STM14_3946	yraM	putative transglycosylase	0.0978	0.0113	-0.0864	GENOME
STM14_5256	yjfL	putative inner membrane protein	-0.0453	-0.1318	-0.0864	GENOME
STM14_1529	STM14_1529	putative cytoplasmic protein	0.42	0.3338	-0.0863	GENOME
STM14_4027	nanK	N-acetylmannosamine kinase	-0.0408	-0.127	-0.0862	GENOME
STM14_5431	STM14_5431	putative cytoplasmic protein	0.0027	-0.0835	-0.0862	GENOME
STM14_1029	potG	putrescine transporter ATP-binding subunit	-0.0507	-0.1368	-0.0861	GENOME
STM14_1269	scsD	suppression of copper sensitivity protein	0.1483	0.0623	-0.0861	GENOME
STM14_1667	sufS	selenocysteine lyase	0.2268	0.1407	-0.0861	GENOME
STM14_0872	ybgF	hypothetical protein	-0.0096	-0.0954	-0.0858	GENOME
STM14_2850	elaA	hypothetical protein	0.2942	0.2083	-0.0858	GENOME
STM14_2965	alaX	tRNA-Ala	0.2633	0.1775	-0.0858	GENOME
STM14_2966	alaW	tRNA-Ala	0.2633	0.1775	-0.0858	GENOME
STM14_2603	wcaG	GDP-fucose synthetase	0.3009	0.2152	-0.0857	GENOME
STM14_5237	yjeF	hypothetical protein	-0.2286	-0.3143	-0.0857	GENOME
STM14_4312	nikR	nickel responsive regulator	-0.0404	-0.1259	-0.0855	GENOME
STM14_4176	pabA	para-aminobenzoate synthase component II	-0.027	-0.1123	-0.0853	GENOME
STM14_1547	yeaN	putative amino acid/amine transport protein	0.2912	0.2061	-0.0851	GENOME
STM14_1582	argD_1	bifunctional succinylornithine transaminase/acetylornithine transaminase	0.1769	0.0918	-0.0851	GENOME
STM14_2674	STM14_2674	hypothetical protein	-0.0194	-0.1046	-0.0851	GENOME
STM14_4264	gntU	low affinity gluconate transporter	-0.0712	-0.1563	-0.0851	GENOME
STM14_0541	cof	putative hydrolase	-0.0555	-0.1405	-0.085	GENOME
STM14_2485	yeeI	putative inner membrane protein	0.4229	0.3379	-0.085	GENOME
STM14_3687	gcvP	glycine dehydrogenase	0.0886	0.0041	-0.0846	GENOME
STM14_4154	yheM	hypothetical protein	-0.1527	-0.2373	-0.0846	GENOME
STM14_0223	hrpB	ATP-dependent RNA helicase HrpB	-0.1427	-0.2271	-0.0844	GENOME
STM14_1053	STM14_1053	hypothetical protein	0.3589	0.2746	-0.0843	GENOME
STM14_4208	yrfF	putative inner membrane protein	-0.0293	-0.1136	-0.0843	GENOME
STM14_3204	STM14_3204	hypothetical protein	0.0367	-0.0475	-0.0842	GENOME
STM14_5327	STM14_5327	putative endonuclease	0.0656	-0.0186	-0.0842	GENOME
STM14_2136	narX	nitrate/nitrite sensor protein NarX	0.0219	-0.0622	-0.0841	GENOME
STM14_0209	stiA	putative fimbrial subunit	0.0603	-0.0238	-0.084	GENOME
STM14_3710	epd	erythrose 4-phosphate dehydrogenase	-0.1948	-0.2788	-0.0839	GENOME
STM14_2235	yebS	putative inner membrane protein	-0.0111	-0.0949	-0.0838	GENOME
STM14_4585	STM14_4585	integral membrane protein	-0.2776	-0.3614	-0.0838	GENOME
STM14_2690	cdd	cytidine deaminase	0.0876	0.0039	-0.0837	GENOME
STM14_5314	STM14_5314	putative DNA-binding protein	-0.2396	-0.3233	-0.0837	GENOME
STM14_3791	STM14_3791	putative permease	0.1398	0.0561	-0.0836	GENOME
STM14_5627	traX	conjugative transfer: fimbrial acetylation	0.2429	0.1594	-0.0835	PLASMID
STM14_3055	STM14_3055	putative glycerate kinase	-0.155	-0.2384	-0.0834	GENOME
STM14_4911	glpX	fructose 1,6-bisphosphatase II	-0.1079	-0.1913	-0.0833	GENOME
STM14_2834	STM14_2834	hypothetical protein	0.0625	-0.0206	-0.0831	GENOME
STM14_4493	dut	deoxyuridine 5'-triphosphate nucleotidohydrolase	-0.2558	-0.3389	-0.0831	GENOME
STM14_4743	STM14_4743	putative cytoplasmic protein	-0.1585	-0.2417	-0.0831	GENOME
STM14_5456	mdoB	phosphoglycerol transferase I	-0.0725	-0.1556	-0.0831	GENOME
STM14_4625	STM14_4625	putative permease	-0.0309	-0.1139	-0.083	GENOME
STM14_4766	yigM	putative transport protein	-0.0938	-0.1769	-0.083	GENOME
STM14_0229	fhuC	iron-hydroxamate transporter ATP-binding subunit	-0.2478	-0.3304	-0.0826	GENOME
STM14_2543	pduT	polyhedral body protein	0.1203	0.0377	-0.0826	GENOME
STM14_5624	STM14_5624	MvpA-like protein	0.2967	0.2141	-0.0826	PLASMID
STM14_4889	STM14_4889	putative Na+/galactoside symporter	-0.1094	-0.1919	-0.0825	GENOME
STM14_4932	STM14_4932	putative cytoplasmic protein	0.0264	-0.056	-0.0824	GENOME
STM14_0700	ybdD	putative cytoplasmic protein	-0.2287	-0.311	-0.0823	GENOME
STM14_4892	STM14_4892	putative regulatory protein	-0.449	-0.5313	-0.0823	GENOME
STM14_1111	ihfB	integration host factor subunit beta	0.0125	-0.0697	-0.0822	GENOME
STM14_2566	hisD	histidinol dehydrogenase	-0.0321	-0.1142	-0.0821	GENOME
STM14_4728	yifK	putative transport protein YifK	-0.0516	-0.1337	-0.0821	GENOME
STM14_2875	STM14_2875	hypothetical protein	0.0114	-0.0705	-0.082	GENOME
STM14_4452	lldR	DNA-binding transcriptional repressor LldR	-0.0694	-0.1514	-0.082	GENOME
STM14_5446	tsr	methyl-accepting chemotaxis protein I	0.148	0.0661	-0.0819	GENOME
STM14_3797	STM14_3797	glucuronate isomerase	-0.094	-0.1758	-0.0818	GENOME
STM14_1661	ydiH	putative cytoplasmic protein	0.3017	0.22	-0.0817	GENOME
STM14_3155	STM14_3155	putative transcriptional regulator	-0.0705	-0.1522	-0.0817	GENOME
STM14_2067	yciS	putative inner membrane protein	0.1225	0.0409	-0.0816	GENOME
STM14_2737	spr	putative outer membrane lipoprotein	0.0547	-0.0269	-0.0816	GENOME
STM14_3322	STM14_3322	putative cytoplasmic protein	0.1748	0.0932	-0.0816	GENOME
STM14_4662	atpG	F0F1 ATP synthase subunit gamma	-0.3958	-0.4774	-0.0816	GENOME
STM14_4726	wecF	putative entero common antigen polymerase	-0.0597	-0.1411	-0.0815	GENOME
STM14_4314	yhiH	putative ABC-type multidrug transport system ATPase component	-0.1296	-0.211	-0.0814	GENOME
STM14_0208	stiB	putative fimbrial chaparone	0.2069	0.1257	-0.0812	GENOME
STM14_0677	STM14_0677	hypothetical protein	0.24	0.1592	-0.0808	GENOME
STM14_4396	yiaE	2-hydroxyacid dehydrogenase	-0.0498	-0.1306	-0.0808	GENOME
STM14_1382	thiK	thiamine kinase	0.065	-0.0157	-0.0807	GENOME
STM14_0915	hutC	histidine utilization repressor	0.1064	0.0258	-0.0806	GENOME
STM14_5111	STM14_5111	putative outer membrane lipoprotein	0.0503	-0.0302	-0.0805	GENOME
STM14_0710	STM14_0710	putative oxidoreductase protein	0.034	-0.0463	-0.0803	GENOME
STM14_3731	yqgC		-0.1347	-0.215	-0.0803	GENOME
STM14_4470	kbl	2-amino-3-ketobutyrate coenzyme A ligase	-0.076	-0.1563	-0.0803	GENOME
STM14_3443	hycE	hydrogenase 3 large subunit	-0.084	-0.1639	-0.0799	GENOME
STM14_1286	STM14_1286	hypothetical protein	-0.0608	-0.1406	-0.0798	GENOME
STM14_1659	ydiJ	putative oxidase	0.3295	0.2497	-0.0798	GENOME
STM14_4047	STM14_4047	tartrate dehydratase subunit alpha	-0.0237	-0.1035	-0.0798	GENOME
STM14_0154	murG	N-acetylglucosaminyl transferase	-0.1005	-0.1801	-0.0797	GENOME
STM14_2874	yfbQ	aminotransferase AlaT	-0.4158	-0.4955	-0.0797	GENOME
STM14_3889	mug	G/U mismatch-specific DNA glycosylase	-0.22	-0.2996	-0.0796	GENOME
STM14_3832	dkgA	2,5-diketo-D-gluconate reductase A	0.0507	-0.0288	-0.0795	GENOME
STM14_2060	yciT	putative regulatory protein	0.0852	0.0059	-0.0793	GENOME
STM14_4749	yigA	hypothetical protein	-0.3333	-0.4127	-0.0793	GENOME
STM14_0104	kefC	glutathione-regulated potassium-efflux system protein KefC	0.1367	0.0574	-0.0792	GENOME
STM14_4280	ugpC	glycerol-3-phosphate transporter ATP-binding subunit	0.0006	-0.0786	-0.0792	GENOME
STM14_5162	STM14_5162	hypothetical protein	0.0767	-0.0025	-0.0792	GENOME
STM14_4407	glyQ	glycyl-tRNA synthetase subunit alpha	-0.0927	-0.1718	-0.0791	GENOME
STM14_4898	STM14_4898	hypothetical protein	-0.0542	-0.1331	-0.079	GENOME
STM14_5042	STM14_5042	putative Na+-dependent transporter	-0.1456	-0.2246	-0.079	GENOME
STM14_2058	yciR	RNase II stability modulator	0.2472	0.1684	-0.0788	GENOME
STM14_4305	tcp	methyl-accepting transmembrane citrate/phenol chemoreceptor	-0.059	-0.1379	-0.0788	GENOME
STM14_4872	STM14_4872	hypothetical protein	-0.0775	-0.1563	-0.0788	GENOME
STM14_3131	csiE	stationary phase inducible protein CsiE	-0.0385	-0.1169	-0.0783	GENOME
STM14_0692	fepB	iron-enterobactin transporter periplasmic binding protein	-0.1059	-0.184	-0.0781	GENOME
STM14_1919	STM14_1919	hypothetical protein	0.2525	0.1744	-0.0781	GENOME
STM14_2212	manX	mannose-specific enzyme IIAB	-0.0509	-0.1289	-0.078	GENOME
STM14_2632	STM14_2632	putative inner membrane protein	0.1027	0.0248	-0.0779	GENOME
STM14_2745	STM14_2745	bicyclomycin/multidrug efflux system	-0.01	-0.0879	-0.0779	GENOME
STM14_1770	fumA	fumarase A	0.2092	0.1315	-0.0777	GENOME
STM14_0916	hutU	pseudo	-0.0009	-0.0784	-0.0775	GENOME
STM14_2266	mig-3	phage side tail fiber assembly protein	0.25	0.1725	-0.0775	GENOME
STM14_2299	yebA	hypothetical protein	-0.0664	-0.1439	-0.0775	GENOME
STM14_2513	cbiK	vitamin B12 biosynthetic protein	0.1588	0.0814	-0.0773	GENOME
STM14_2958	STM14_2958	indolepyruvate decarboxylase	-0.0588	-0.1361	-0.0773	GENOME
STM14_5566	STM14_5566	putative phosphoribulokinase / uridine kinase family	0.3513	0.274	-0.0773	PLASMID
STM14_4588	dsdC	DNA-binding transcriptional regulator DsdC	-0.1218	-0.199	-0.0772	GENOME
STM14_0491	STM14_0491	hypothetical protein	-0.2992	-0.3763	-0.0771	GENOME
STM14_2282	STM14_2282	putative amidohydrolase	0.0749	-0.0022	-0.0771	GENOME
STM14_3807	hybG	hydrogenase 2 accessory protein HypG	0.0608	-0.0163	-0.0771	GENOME
STM14_0661	STM14_0661	putative inner membrane protein	0.0289	-0.0481	-0.077	GENOME
STM14_5539	orf6	putative outer membrane protein	0.5202	0.4432	-0.077	PLASMID
STM14_0096	STM14_0096	putative secreted protein	-0.0589	-0.1358	-0.0769	GENOME
STM14_2279	STM14_2279	putative inner membrane protein	0.2756	0.1989	-0.0767	GENOME
STM14_2668	yehY	putative ABC-type proline/glycine betaine transport system permease component	0.0448	-0.032	-0.0767	GENOME
STM14_3348	iroN	outer membrane receptor FepA	0.214	0.1373	-0.0767	GENOME
STM14_0557	hha	hemolysin expression-modulating protein	-0.3024	-0.3789	-0.0765	GENOME
STM14_4187	cysG	siroheme synthase	-0.0826	-0.1591	-0.0765	GENOME
STM14_5124	STM14_5124	hypothetical protein	-0.2017	-0.2781	-0.0765	GENOME
STM14_5144	nrfB	cytochrome c-type protein NrfB	-0.0956	-0.1721	-0.0765	GENOME
STM14_3640	ygeA	putative racemase	0.1836	0.1073	-0.0763	GENOME
STM14_3926	tdcB	threonine dehydratase	0.0587	-0.0176	-0.0763	GENOME
STM14_0429	prpR	prp operon regulator	-0.0663	-0.1421	-0.0759	GENOME
STM14_1464	STM14_1464	prophage minor tail protein Z	0.179	0.1033	-0.0758	GENOME
STM14_3183	STM14_3183	minor tail protein Z-like protein	0.179	0.1033	-0.0758	GENOME
STM14_3321	STM14_3321	putative sugar phosphate aminotransferase	-0.1456	-0.2213	-0.0757	GENOME
STM14_1673	orf48	putative amino acid permease	0.2726	0.1971	-0.0756	GENOME
STM14_3949	yraP	hypothetical protein	0.1788	0.1032	-0.0756	GENOME
STM14_5308	STM14_5308	sugar transporter	-0.0109	-0.0865	-0.0756	GENOME
STM14_0320	STM14_0320	putative cytoplasmic protein	-0.0326	-0.1081	-0.0755	GENOME
STM14_3082	ratB	pseudo	0.0839	0.0084	-0.0755	GENOME
STM14_4347	STM14_4347	hypothetical protein	-0.1633	-0.2388	-0.0754	GENOME
STM14_2629	baeR	DNA-binding transcriptional regulator BaeR	0.2973	0.2222	-0.075	GENOME
STM14_3115	hscB	co-chaperone HscB	-0.1342	-0.2092	-0.075	GENOME
STM14_5153	yjcO	TPR repeat-containing protein	0.1062	0.0312	-0.075	GENOME
STM14_0575	STM14_0575	hypothetical protein	-0.0272	-0.1021	-0.0749	GENOME
STM14_0105	STM14_0105	hypothetical protein	0.1989	0.1242	-0.0747	GENOME
STM14_3801	STM14_3801	hypothetical protein	-0.6061	-0.6808	-0.0747	GENOME
STM14_4572	STM14_4572	putative cytoplasmic protein	0.0967	0.022	-0.0746	GENOME
STM14_3844	sufI	repressor protein for FtsI	0.2237	0.1492	-0.0745	GENOME
STM14_4319	uspB	universal stress protein UspB	-0.1733	-0.2479	-0.0745	GENOME
STM14_3788	STM14_3788	pseudo	-0.0711	-0.1456	-0.0744	GENOME
STM14_5438	hsdR	type I restriction enzyme EcoKI subunit R	-0.0415	-0.1159	-0.0744	GENOME
STM14_1390	STM14_1390	hypothetical protein	0.0872	0.0129	-0.0743	GENOME
STM14_5485	yjjI	hypothetical protein	-0.0517	-0.1259	-0.0743	GENOME
STM14_1721	valV	tRNA-Val	0.0317	-0.0425	-0.0742	GENOME
STM14_3756	yggX	hypothetical protein	-0.2962	-0.3704	-0.0742	GENOME
STM14_4579	ivbL	ilvB operon leader peptide	-0.2058	-0.28	-0.0742	GENOME
STM14_4219	yhgF	putative RNase R	-0.0572	-0.1313	-0.0741	GENOME
STM14_2565	hisG	ATP phosphoribosyltransferase	0.0257	-0.0484	-0.074	GENOME
STM14_4597	yidE	hypothetical protein	-0.0377	-0.1116	-0.0739	GENOME
STM14_0369	dinP	DNA polymerase IV	0.2173	0.1435	-0.0738	GENOME
STM14_3575	csrB	regulatory RNA	0.3783	0.3045	-0.0738	GENOME
STM14_4193	trpS	tryptophanyl-tRNA synthetase	-0.1155	-0.1893	-0.0737	GENOME
STM14_4643	yidZ	DNA-binding transcriptional regulator YidZ	-0.063	-0.1366	-0.0736	GENOME
STM14_1308	STM14_1308	hypothetical protein	-0.042	-0.1155	-0.0735	GENOME
STM14_3892	yqjI	putative transcriptional regulator	-0.3567	-0.4302	-0.0735	GENOME
STM14_0364	yafV	hypothetical protein	0.0284	-0.045	-0.0734	GENOME
STM14_1733	gloA	glyoxalase I	0.2983	0.225	-0.0733	GENOME
STM14_2371	yedO	D-cysteine desulfhydrase	0.3084	0.2351	-0.0733	GENOME
STM14_0555	ylaC	putative inner membrane protein	0.0941	0.0208	-0.0732	GENOME
STM14_0246	btuF	vitamin B12-transporter protein BtuF	0.0881	0.015	-0.0731	GENOME
STM14_2352	STM14_2352	putative outer membrane lipoprotein	-0.0163	-0.0894	-0.0731	GENOME
STM14_1180	STM14_1180	minor tail protein	0.3619	0.2889	-0.073	GENOME
STM14_0126	thiP	thiamine transporter membrane protein	-0.0879	-0.1609	-0.0729	GENOME
STM14_1623	STM14_1623	hypothetical protein	0.0942	0.0213	-0.0729	GENOME
STM14_2792	eco	ecotin precursor	-0.1203	-0.1933	-0.0729	GENOME
STM14_2866	nuoE	NADH dehydrogenase subunit E	-0.0479	-0.1207	-0.0728	GENOME
STM14_2788	napA	nitrate reductase	-0.1542	-0.2269	-0.0727	GENOME
STM14_3005	STM14_3005	hypothetical protein	-0.0426	-0.1152	-0.0726	GENOME
STM14_3314	STM14_3314	putative cytoplasmic protein	0.1092	0.0366	-0.0726	GENOME
STM14_5490	deoD	purine nucleoside phosphorylase	0.1638	0.0913	-0.0726	GENOME
STM14_3715	STM14_3715	putative ABC-type cobalt transport system ATP-binding component	-0.0212	-0.0936	-0.0724	GENOME
STM14_2053	fabI	enoyl-(acyl carrier protein) reductase	0.0619	-0.0103	-0.0722	GENOME
STM14_2992	STM14_2992	putative cytoplasmic protein	-0.2294	-0.3017	-0.0722	GENOME
STM14_3441	hycG	hydrogenase	0.1076	0.0356	-0.0721	GENOME
STM14_4014	mtgA	monofunctional biosynthetic peptidoglycan transglycosylase	0.0369	-0.0352	-0.072	GENOME
STM14_1660	STM14_1660	hypothetical protein	0.4521	0.3803	-0.0718	GENOME
STM14_1645	STM14_1645	hypothetical protein	0.32	0.2483	-0.0717	GENOME
STM14_3552	cysI	sulfite reductase subunit beta	-0.0558	-0.1275	-0.0717	GENOME
STM14_2748	yejH	putative ATP-dependent helicase	0.1194	0.0479	-0.0715	GENOME
STM14_3324	STM14_3324	hypothetical protein	0.046	-0.0255	-0.0715	GENOME
STM14_4715	rho	transcription termination factor Rho	-0.2033	-0.2747	-0.0714	GENOME
STM14_4279	ugpQ	cytoplasmic glycerophosphodiester phosphodiesterase	-0.0971	-0.1683	-0.0712	GENOME
STM14_0142	fruR	DNA-binding transcriptional regulator FruR	-0.2624	-0.3335	-0.0711	GENOME
STM14_1877	STM14_1877	putative coiled-coil protein	0.2569	0.1858	-0.0711	GENOME
STM14_2121	ychJ	hypothetical protein	0.2013	0.1303	-0.0711	GENOME
STM14_2947	pgtA	activator	0.2436	0.1725	-0.0711	GENOME
STM14_0867	tolQ	colicin uptake protein TolQ	-0.1483	-0.2194	-0.071	GENOME
STM14_0525	yajG	hypothetical protein	-0.0167	-0.0875	-0.0708	GENOME
STM14_5615	traF	conjugative transfer: assembly	0.2496	0.1788	-0.0708	PLASMID
STM14_2610	wcaA	glycosyl transferase	0.2107	0.1401	-0.0706	GENOME
STM14_5208	STM14_5208	hypothetical protein	-0.045	-0.1156	-0.0706	GENOME
STM14_1359	rluC	23S rRNA pseudouridylate synthase C	-0.0533	-0.1238	-0.0704	GENOME
STM14_1836	marB	hypothetical protein	0.46	0.3896	-0.0704	GENOME
STM14_3693	STM14_3693	hypothetical protein	-0.1107	-0.181	-0.0703	GENOME
STM14_2706	STM14_2706	hypothetical protein	0.1607	0.0905	-0.0702	GENOME
STM14_3540	iap	alkaline phosphatase isozyme conversion aminopeptidase	0.1242	0.054	-0.0702	GENOME
STM14_5536	srgA	sdiA-regulated protein	0.2117	0.1414	-0.0702	PLASMID
STM14_2952	STM14_2952	hypothetical protein	0.1475	0.0775	-0.07	GENOME
STM14_3114	hscA	chaperone protein HscA	-0.1113	-0.1812	-0.0699	GENOME
STM14_3698	ygfA	putative ligase	-0.0495	-0.1195	-0.0699	GENOME
STM14_0643	STM14_0643	hypothetical protein	0.0479	-0.0219	-0.0698	GENOME
STM14_1732	rnt	ribonuclease T	-0.0795	-0.1493	-0.0698	GENOME
STM14_2204	yoaB	putative translation initiation inhibitor	0.2617	0.1919	-0.0698	GENOME
STM14_4088	STM14_4088	hypothetical protein	-0.1233	-0.1931	-0.0698	GENOME
STM14_0204	yadG	putative ABC-type multidrug transport system ATPase component	0.0268	-0.0429	-0.0697	GENOME
STM14_1635	aroH	phospho-2-dehydro-3-deoxyheptonate aldolase	0.1317	0.062	-0.0697	GENOME
STM14_0479	STM14_0479	DNA metabolism protein	-0.0417	-0.1113	-0.0696	GENOME
STM14_3200	STM14_3200	tRNA-Arg	-0.1017	-0.1713	-0.0696	GENOME
STM14_3714	STM14_3714	putative ABC-type cobalt transport system permease component	-0.0348	-0.1043	-0.0695	GENOME
STM14_1720	valW	tRNA-Val	0.0367	-0.0325	-0.0692	GENOME
STM14_2594	wcaL	putative glycosyl transferase	0.1259	0.0568	-0.0692	GENOME
STM14_2956	glk	glucokinase	-0.1755	-0.2448	-0.0692	GENOME
STM14_2160	STM14_2160	hypothetical protein	-0.1867	-0.2556	-0.069	GENOME
STM14_3105	STM14_3105	putative inner membrane lipoprotein	-0.007	-0.076	-0.069	GENOME
STM14_0603	ybbB	tRNA 2-selenouridine synthase	0.1465	0.0776	-0.0689	GENOME
STM14_0590	ybbL	putative ABC transporter ATP-binding protein YbbL	0.0581	-0.0106	-0.0688	GENOME
STM14_5393	STM14_5393	putative DNA repair ATPase	-0.0888	-0.1576	-0.0688	GENOME
STM14_5603	trbD	conjugative transfer protein	0.2767	0.2079	-0.0688	PLASMID
STM14_1305	csgE	curli assembly protein CsgE	0.1033	0.0347	-0.0686	GENOME
STM14_1639	pps	phosphoenolpyruvate synthase	0.1398	0.0713	-0.0685	GENOME
STM14_2088	trpC	bifunctional indole-3-glycerol phosphate synthase/phosphoribosylanthranilate isomerase	0.1297	0.0613	-0.0684	GENOME
STM14_0928	slrP	leucine-rich repeat-containing protein	0.0698	0.0015	-0.0683	GENOME
STM14_3260	STM14_3260	hypothetical protein	-0.1344	-0.2025	-0.0681	GENOME
STM14_3653	STM14_3653	putative cytoplasmic protein	0.0825	0.0144	-0.0681	GENOME
STM14_1204	ycbY	23S rRNA m(2)G2445 methyltransferase	0.0892	0.0213	-0.0679	GENOME
STM14_2245	STM14_2245	hypothetical protein	0.0992	0.0313	-0.0679	GENOME
STM14_4998	STM14_4998		-0.0508	-0.1188	-0.0679	GENOME
STM14_0602	sfbC	putative ABC transporter permease component	0.1288	0.0611	-0.0677	GENOME
STM14_4333	STM14_4333	hypothetical protein	-0.0467	-0.1144	-0.0677	GENOME
STM14_2628	baeS	signal transduction histidine-protein kinase BaeS	0.2058	0.1382	-0.0676	GENOME
STM14_4587	STM14_4587	putative periplasmic protein	-0.1736	-0.2413	-0.0676	GENOME
STM14_5510	creC	sensory histidine kinase CreC	-0.02	-0.0876	-0.0676	GENOME
STM14_1321	yceE	drug efflux system protein MdtG	0.1504	0.083	-0.0674	GENOME
STM14_5128	soxR	redox-sensing transcriptional activator	-0.143	-0.2103	-0.0673	GENOME
STM14_1175	STM14_1175	ATP-binding sugar transporter-like protein	0.2838	0.2166	-0.0672	GENOME
STM14_3757	STM14_3757	hypothetical protein	-0.3578	-0.425	-0.0672	GENOME
STM14_2526	pduF	propanediol diffusion facilitator	0.0514	-0.0157	-0.0671	GENOME
STM14_3358	nixA	putative nickel transporter	0.2222	0.1551	-0.0671	GENOME
STM14_4394	yiaD	putative outer membrane lipoprotein	0.0791	0.0123	-0.0668	GENOME
STM14_2205	yoaH	hypothetical protein	0.2092	0.1425	-0.0667	GENOME
STM14_1381	ycfM	putative outer membrane lipoprotein	0.0004	-0.0661	-0.0665	GENOME
STM14_2068	pgpB	phosphatidylglycerophosphatase B	0.0871	0.0206	-0.0665	GENOME
STM14_1520	STM14_1520	putative inner membrane protein	0.2471	0.1807	-0.0664	GENOME
STM14_3849	ygiX	DNA-binding transcriptional regulator QseB	0.0031	-0.0631	-0.0662	GENOME
STM14_4626	STM14_4626	putative mandelate racemase	-0.0849	-0.1511	-0.0662	GENOME
STM14_3880	cca	multifunctional tRNA nucleotidyl transferase/2'3'-cyclic phosphodiesterase/2'nucleotidase/phosphatase	-0.0577	-0.1238	-0.0661	GENOME
STM14_1470	STM14_1470	phage tail component H-like protein	0.2398	0.1738	-0.066	GENOME
STM14_3177	STM14_3177	phage tail component H-like protein	0.2398	0.1738	-0.066	GENOME
STM14_4207	STM14_4207	hypothetical protein	-0.1608	-0.2269	-0.066	GENOME
STM14_5283	ytfE	cell morphogenesis/cell wall metabolism regulator	-0.0369	-0.1029	-0.066	GENOME
STM14_5564	spvR	regulation of spv operon, lysR family	0.3369	0.2708	-0.066	PLASMID
STM14_5331	STM14_5331	putative cytoplasmic protein	0.1211	0.0553	-0.0658	GENOME
STM14_1358	STM14_1358	pseudo	-0.0296	-0.0953	-0.0657	GENOME
STM14_5552	STM14_5552	putative cytoplasmic protein	0.4152	0.3496	-0.0656	PLASMID
STM14_2008	ydaA	universal stress protein UspE	-0.0022	-0.0676	-0.0655	GENOME
STM14_2097	yciC	hypothetical protein	0.2833	0.218	-0.0653	GENOME
STM14_2144	sirC	putative transcriptional regulator	0.099	0.0338	-0.0653	GENOME
STM14_4832	yihQ	alpha-glucosidase	0.0113	-0.0535	-0.0648	GENOME
STM14_5154	STM14_5154	hypothetical protein	0.0242	-0.0406	-0.0648	GENOME
STM14_2203	yoaA	putative DNA helicase	0.1355	0.0708	-0.0647	GENOME
STM14_3639	lysR	DNA-binding transcriptional regulator LysR	-0.0357	-0.1001	-0.0644	GENOME
STM14_2977	STM14_2977	xanthosine phosphorylase	0.0163	-0.0478	-0.0641	GENOME
STM14_1395	ycfX	N-acetyl-D-glucosamine kinase	0.0549	-0.0091	-0.064	GENOME
STM14_2062	osmB	lipoprotein	0.158	0.094	-0.064	GENOME
STM14_4734	hemY	putative protoheme IX biogenesis protein	-0.4349	-0.4989	-0.064	GENOME
STM14_4871	rhaT	rhamnose-proton symporter	-0.0848	-0.1489	-0.064	GENOME
STM14_4891	STM14_4891	putative ADP-ribosylglycohydrolase	-0.1697	-0.2336	-0.0639	GENOME
STM14_3342	STM14_3342	hypothetical protein	0.3175	0.2538	-0.0638	GENOME
STM14_1906	narY	nitrate reductase 2 beta subunit	0.3905	0.3268	-0.0636	GENOME
STM14_2984	cysZ	putative sulfate transport protein CysZ	-0.0111	-0.0746	-0.0636	GENOME
STM14_2922	STM14_2922	putative cytoplasmic protein	0.0577	-0.0058	-0.0634	GENOME
STM14_3299	STM14_3299	putative ABC transporter transmembrane region	0.0268	-0.0366	-0.0634	GENOME
STM14_0462	yaiE	hypothetical protein	0.0304	-0.0328	-0.0632	GENOME
STM14_1114	lpxK	tetraacyldisaccharide 4'-kinase	-0.037	-0.1	-0.063	GENOME
STM14_3521	ygbI	putative regulatory protein	-0.106	-0.1688	-0.0628	GENOME
STM14_3856	icc	cyclic 3',5'-adenosine monophosphate phosphodiesterase	-0.3717	-0.4344	-0.0628	GENOME
STM14_1885	hdeB	acid-resistance protein	0.2338	0.1711	-0.0627	GENOME
STM14_0241	hemL	glutamate-1-semialdehyde aminotransferase	-0.1193	-0.1819	-0.0626	GENOME
STM14_1774	rstB	sensor protein RstB	0.2355	0.1729	-0.0626	GENOME
STM14_2893	yfcE	phosphodiesterase	0.0519	-0.0106	-0.0626	GENOME
STM14_3111	pepB	aminopeptidase B	0.0033	-0.059	-0.0624	GENOME
STM14_4296	STM14_4296	hypothetical protein	-0.2933	-0.3556	-0.0623	GENOME
STM14_5051	STM14_5051	putative phage baseplate protein	0.1643	0.1021	-0.0623	GENOME
STM14_3937	agaR	AGA operon transcriptional repressor	0.0107	-0.0514	-0.0621	GENOME
STM14_5437	hsdM	DNA methylase M	-0.0048	-0.0667	-0.0619	GENOME
STM14_1776	STM14_1776	outer membrane protein	0.2257	0.1639	-0.0618	GENOME
STM14_0233	STM14_0233	hypothetical protein	-0.1383	-0.2	-0.0617	GENOME
STM14_0630	ybcI	putative membrane-bound metal-dependent hydrolase	0.1751	0.1135	-0.0617	GENOME
STM14_4089	STM14_4089	conserved hypothetical protein	-0.1158	-0.1775	-0.0617	GENOME
STM14_4437	STM14_4437	conserved hypothetical protein	-0.0633	-0.125	-0.0617	GENOME
STM14_0466	araJ	protein AraJ	0.0043	-0.0573	-0.0616	GENOME
STM14_0505	phnU	2-aminoethylphosphonate transporter	-0.0676	-0.1292	-0.0616	GENOME
STM14_3602	ygdL	putative enzyme	-0.0392	-0.1008	-0.0616	GENOME
STM14_4837	STM14_4837	hypothetical protein	-0.2717	-0.3331	-0.0615	GENOME
STM14_1750	tppB	putative tripeptide transporter permease	0.1628	0.1015	-0.0613	GENOME
STM14_2092	yciF	putative cytoplasmic protein	0.077	0.0157	-0.0613	GENOME
STM14_3127	asrB	anaerobic sulfite reductase subunit B	0.2185	0.1572	-0.0613	GENOME
STM14_3337	fljA	phase-1 flagellin repressor	-0.08	-0.1413	-0.0613	GENOME
STM14_3556	ygcF	hypothetical protein	0.0195	-0.0418	-0.0613	GENOME
STM14_0117	polB	DNA polymerase II	0.1156	0.0544	-0.0612	GENOME
STM14_3308	STM14_3308	putative inner membrane protein	-0.0123	-0.0735	-0.0612	GENOME
STM14_3468	orgB	needle complex export protein	0.4579	0.3966	-0.0612	GENOME
STM14_3006	yfeZ	putative inner membrane protein	0.0887	0.0278	-0.0609	GENOME
STM14_5460	STM14_5460	hypothetical protein	0.1173	0.0565	-0.0608	GENOME
STM14_4985	nusG	transcription antitermination protein NusG	-0.1856	-0.2463	-0.0607	GENOME
STM14_0332	STM14_0332	putative Shiga-like toxin A subunit	-0.0907	-0.1513	-0.0606	GENOME
STM14_0687	fepE	ferric enterobactin transport protein FepE	-0.0992	-0.1598	-0.0606	GENOME
STM14_2372	fliY	cystine transporter subunit	0.4337	0.3731	-0.0606	GENOME
STM14_1473	STM14_1473	hypothetical protein	0.0952	0.0347	-0.0605	GENOME
STM14_1174	STM14_1174	putative RecA/RadA recombinase	0.285	0.2246	-0.0604	GENOME
STM14_4550	STM14_4550	putative transcriptional regulator	0.0776	0.0171	-0.0604	GENOME
STM14_3823	yghA	oxidoreductase	-0.1417	-0.202	-0.0603	GENOME
STM14_1024	ybjC	hypothetical protein	0.0283	-0.0319	-0.0602	GENOME
STM14_5074	lysC	aspartate kinase III	0.0558	-0.0044	-0.0602	GENOME
STM14_0463	rdgC	recombination associated protein	-0.1539	-0.214	-0.0601	GENOME
STM14_0540	ybaE	putative ABC transporter periplasmic binding protein	-0.1468	-0.2069	-0.0601	GENOME
STM14_3269	STM14_3269	putative cytoplasmic protein	-0.046	-0.1061	-0.0601	GENOME
STM14_0455	yaiC	diguanylate cyclase AdrA	0.0106	-0.0493	-0.0599	GENOME
STM14_1336	rimJ	ribosomal-protein-S5-alanine N-acetyltransferase	0.1562	0.0968	-0.0594	GENOME
STM14_4233	STM14_4233	hypothetical protein	0.7675	0.7081	-0.0594	GENOME
STM14_3346	iroD	enterochelin esterase=-like protein	0.1933	0.1341	-0.0592	GENOME
STM14_3546	STM14_3546	putative transposase	-0.1333	-0.1925	-0.0592	GENOME
STM14_1995	nifJ	putative pyruvate-flavodoxin oxidoreductase	0.2016	0.1427	-0.0588	GENOME
STM14_5175	STM14_5175	putative cytoplasmic protein	-0.1176	-0.1764	-0.0588	GENOME
STM14_4256	glgC	glucose-1-phosphate adenylyltransferase	0.0479	-0.0108	-0.0587	GENOME
STM14_4548	STM14_4548	putative phosphotransferase system enzyme IIA	-0.0917	-0.1503	-0.0586	GENOME
STM14_0489	tsx	nucleoside channel	-0.0088	-0.0673	-0.0585	GENOME
STM14_2209	STM14_2209	putative diguanylate cyclase/phosphodiesterase	0.1667	0.1082	-0.0585	GENOME
STM14_3554	ptpS	putative 6-pyruvoyl tetrahydrobiopterin synthase	0.0554	-0.0031	-0.0585	GENOME
STM14_2937	fadJ	multifunctional fatty acid oxidation complex subunit alpha	0.074	0.0156	-0.0584	GENOME
STM14_3516	STM14_3516	putative nucleoside-diphosphate-sugar epimerase	0.0865	0.0281	-0.0584	GENOME
STM14_2308	yebB	hypothetical protein	0.014	-0.0443	-0.0583	GENOME
STM14_3747	yggV	putative deoxyribonucleotide triphosphate pyrophosphatase	0.0488	-0.0095	-0.0583	GENOME
STM14_4411	yiaH	putative inner membrane protein	0.0698	0.0115	-0.0583	GENOME
STM14_5599	traE	conjugative transfer: assembly	0.3546	0.2963	-0.0583	PLASMID
STM14_1796	STM14_1796	hypothetical protein	0.3875	0.3294	-0.0581	GENOME
STM14_0486	yajD	hypothetical protein	-0.0179	-0.0759	-0.058	GENOME
STM14_1509	STM14_1509	putative molecular chaperone	0.2363	0.1783	-0.058	GENOME
STM14_2195	minE	cell division topological specificity factor MinE	0.0429	-0.015	-0.0579	GENOME
STM14_2164	STM14_2164	hydrogenase 1 maturation protease	0.1386	0.0808	-0.0578	GENOME
STM14_3740	yqgE	hypothetical protein	0.0056	-0.0523	-0.0578	GENOME
STM14_0831	ybgJ	putative carboxylase	-0.0569	-0.1145	-0.0577	GENOME
STM14_1765	malY	pseudo	0.515	0.4575	-0.0575	GENOME
STM14_1508	STM14_1508	putative cytoplasmic protein	0.2153	0.158	-0.0573	GENOME
STM14_0508	phnR	2-aminoethylphosphonate transport protein	0.0802	0.023	-0.0572	GENOME
STM14_2864	nuoG	NADH dehydrogenase subunit G	-0.0581	-0.1153	-0.0572	GENOME
STM14_4930	STM14_4930	putative inner membrane protein	0.0115	-0.0458	-0.0572	GENOME
STM14_0624	purE	phosphoribosylaminoimidazole carboxylase catalytic subunit	-0.0683	-0.1254	-0.0571	GENOME
STM14_4515	yicI	alpha-xylosidase YicI	-0.0791	-0.1362	-0.0571	GENOME
STM14_5424	yjiN	putative inner membrane protein	-0.1385	-0.1956	-0.0571	GENOME
STM14_1640	ydiD	short chain acyl-CoA synthetase	0.2596	0.2026	-0.057	GENOME
STM14_5006	rsd	anti-RNA polymerase sigma 70 factor	0.0515	-0.0055	-0.057	GENOME
STM14_3018	eutH	putative transport protein	0.0479	-0.009	-0.0569	GENOME
STM14_0242	STM14_0242	hypothetical protein	-0.1807	-0.2375	-0.0568	GENOME
STM14_3878	ygiF	putative cytoplasmic protein	-0.1892	-0.246	-0.0568	GENOME
STM14_5495	STM14_5495	putative outer membrane protein	0.129	0.0722	-0.0568	GENOME
STM14_1027	ybjN	putative cytoplasmic protein	-0.0063	-0.063	-0.0567	GENOME
STM14_3079	STM14_3079	hypothetical protein	0.0142	-0.0425	-0.0567	GENOME
STM14_3315	STM14_3315	putative PTS system glucitol/sorbitol-specific enzyme II	0.1876	0.1309	-0.0567	GENOME
STM14_0114	djlA	DNA-J like membrane chaperone protein	-0.1229	-0.1796	-0.0566	GENOME
STM14_3539	cysD	sulfate adenylyltransferase subunit 2	0.066	0.0093	-0.0566	GENOME
STM14_3545	yghJ	putative cytoplasmic protein	0.0367	-0.0198	-0.0565	GENOME
STM14_4110	fmt	methionyl-tRNA formyltransferase	-0.1548	-0.2114	-0.0565	GENOME
STM14_1130	ompF	outer membrane protein F precursor	0.1572	0.1008	-0.0564	GENOME
STM14_1264	cbpA	curved DNA-binding protein CbpA	0.3402	0.2838	-0.0564	GENOME
STM14_3373	yqaE	putative transport protein	0.1725	0.1163	-0.0563	GENOME
STM14_3629	ygdQ	putative transport protein	-0.0936	-0.1498	-0.0563	GENOME
STM14_2787	napG	quinol dehydrogenase periplasmic component	0.0027	-0.0535	-0.0562	GENOME
STM14_0425	STM14_0425	putative transcriptional regulator	0.0429	-0.0132	-0.0561	GENOME
STM14_0985	pflE	putative pyruvate formate lyase activating enzyme	0.1328	0.0767	-0.0561	GENOME
STM14_3888	rpoD	RNA polymerase sigma factor RpoD	-0.105	-0.161	-0.056	GENOME
STM14_0940	STM14_940	putative inner membrane protein	0.1205	0.0646	-0.0559	GENOME
STM14_0279	rof	Rho-binding antiterminator	0.0761	0.0204	-0.0557	GENOME
STM14_0219	yadB	glutamyl-Q tRNA(Asp) synthetase	-0.2154	-0.2711	-0.0556	GENOME
STM14_0475	malZ	maltodextrin glucosidase	-0.0254	-0.0811	-0.0556	GENOME
STM14_4885	pfkA	6-phosphofructokinase	-0.2824	-0.3381	-0.0556	GENOME
STM14_2040	pspA	phage shock protein PspA	0.0562	0.0007	-0.0555	GENOME
STM14_2043	sapB	peptide transport protein	-0.0165	-0.072	-0.0555	GENOME
STM14_2996	yfeK	hypothetical protein	0.0381	-0.0172	-0.0554	GENOME
STM14_0581	fsr	putative transport protein	0.0841	0.0288	-0.0553	GENOME
STM14_2855	STM14_2855	hypothetical protein	0.0625	0.0075	-0.055	GENOME
STM14_3945	yraL	putative methyltransferase	0.0574	0.0026	-0.0548	GENOME
STM14_0432	prpC	methylcitrate synthase	0.1086	0.054	-0.0547	GENOME
STM14_2504	cobT	nicotinate-nucleotide--dimethylbenzimidazole phosphoribosyltransferase	0.0077	-0.047	-0.0546	GENOME
STM14_4255	glgA	glycogen synthase	0.0149	-0.0398	-0.0546	GENOME
STM14_4463	yibN	putative rhodanese-like sulfurtransferase	-0.5137	-0.5683	-0.0546	GENOME
STM14_3674	recJ	ssDNA exonuclease RecJ	-0.399	-0.4535	-0.0545	GENOME
STM14_3569	ygcY	putative D-glucarate dehydratase	-0.0118	-0.0662	-0.0544	GENOME
STM14_0170	hofC	type IV pilin biogenesis protein	-0.0713	-0.1256	-0.0543	GENOME
STM14_5094	lexA	LexA repressor	-0.2102	-0.2645	-0.0543	GENOME
STM14_5328	yjgA	hypothetical protein	0.0289	-0.0254	-0.0543	GENOME
STM14_0607	gcl	glyoxylate carboligase	0.0176	-0.0366	-0.0542	GENOME
STM14_5414	STM14_5414	putative hyperinvasive locus E	-0.413	-0.4668	-0.0538	GENOME
STM14_2837	yfbG	bifunctional UDP-glucuronic acid decarboxylase/UDP-4-amino-4-deoxy-L-arabinose formyltransferase	0.2108	0.1571	-0.0537	GENOME
STM14_1207	pqiB	paraquat-inducible protein B	0.1159	0.0623	-0.0536	GENOME
STM14_1991	ldhA	D-lactate dehydrogenase	0.3243	0.2708	-0.0536	GENOME
STM14_0667	STM14_0667	putative inner membrane protein	0.0283	-0.0252	-0.0535	GENOME
STM14_3231	rseC	SoxR reducing system protein RseC	-0.0394	-0.0929	-0.0535	GENOME
STM14_1078	cydC	cysteine/glutathione ABC transporter membrane/ATP-binding component	-0.0514	-0.1048	-0.0534	GENOME
STM14_5379	idnO	gluconate 5-dehydrogenase	-0.0719	-0.1253	-0.0534	GENOME
STM14_5467	STM14_5467	hypothetical protein	-0.0987	-0.1521	-0.0534	GENOME
STM14_4852	fdoG	formate dehydrogenase alpha subunit	0.0303	-0.023	-0.0533	GENOME
STM14_0929	ybhK	putative cytoplasmic protein	0.1172	0.064	-0.0532	GENOME
STM14_1109	cmk	cytidylate kinase	0.0157	-0.0375	-0.0532	GENOME
STM14_1920	yncD	putative outer membrane receptor	0.2867	0.2335	-0.0532	GENOME
STM14_0982	STM14_982	hypothetical protein	0.3256	0.2725	-0.0531	GENOME
STM14_2237	yebU	rRNA (cytosine-C(5)-)-methyltransferase RsmF	0.1399	0.0869	-0.053	GENOME
STM14_2596	wzxC	colanic acid exporter	0.1149	0.0619	-0.053	GENOME
STM14_4342	yhjD	putative tRNA-processing ribonuclease	0.0464	-0.0066	-0.053	GENOME
STM14_2141	chaA	calcium/sodium:proton antiporter	0.0267	-0.0262	-0.0529	GENOME
STM14_0943	ybhP	putative cytoplasmic protein	0.0306	-0.022	-0.0527	GENOME
STM14_0922	bioC	biotin biosynthesis protein BioC	0.0033	-0.0493	-0.0526	GENOME
STM14_0639	fimH	minor fimbrial subunit	0.1808	0.1283	-0.0525	GENOME
STM14_2274	STM14_2274	RecE-like protein	0.3719	0.3195	-0.0524	GENOME
STM14_3590	fucI	L-fucose isomerase	-0.0406	-0.093	-0.0524	GENOME
STM14_1797	ynfM	putative transport protein	0.2083	0.156	-0.0523	GENOME
STM14_4951	STM14_4951	hypothetical protein	-0.0408	-0.0931	-0.0523	GENOME
STM14_1224	yccV	putative inner membrane protein	0.1925	0.1403	-0.0522	GENOME
STM14_3347	iroE	putative hydrolase	-0.0428	-0.095	-0.0522	GENOME
STM14_4863	STM14_4863	putative alcohol dehydrogenase	0.1885	0.1364	-0.0521	GENOME
STM14_0476	STM14_0476	putative thiol-alkyl hydroperoxide reductase	0.0402	-0.0118	-0.052	GENOME
STM14_2410	yedI	hypothetical protein	0.332	0.28	-0.052	GENOME
STM14_0592	ybbN	putative thioredoxin protein	0.0206	-0.0313	-0.0518	GENOME
STM14_3478	sicP	secretion chaparone	0.6271	0.5753	-0.0518	GENOME
STM14_0654	STM14_0654	pseudo	0.1387	0.087	-0.0517	GENOME
STM14_2318	yecP	putative enzyme	0.1202	0.0685	-0.0517	GENOME
STM14_2863	nuoH	NADH dehydrogenase subunit H	-0.1257	-0.1774	-0.0517	GENOME
STM14_3357	STM14_3357	hypothetical protein	0.1467	0.095	-0.0517	GENOME
STM14_4521	STM14_4521	hypothetical protein	-0.05	-0.1017	-0.0517	GENOME
STM14_4570	uhpB	sensory histidine kinase UhpB	-0.1448	-0.1964	-0.0517	GENOME
STM14_2405	yodD	putative cytoplasmic protein	0.2772	0.2258	-0.0514	GENOME
STM14_4025	STM14_4025	cytosine deaminase	0.0851	0.0337	-0.0514	GENOME
STM14_0492	ybaD	transcriptional regulator NrdR	-0.289	-0.3403	-0.0513	GENOME
STM14_1902	STM14_1902	hypothetical protein	-0.1	-0.1513	-0.0512	GENOME
STM14_5477	yjjG	nucleotidase	-0.1365	-0.1877	-0.0512	GENOME
STM14_0953	dinG	ATP-dependent DNA helicase DinG	0.1565	0.1056	-0.0509	GENOME
STM14_0153	ftsW	cell division protein FtsW	-0.1046	-0.1554	-0.0508	GENOME
STM14_2162	STM14_2162	hydrogenase 1 large subunit	0.1568	0.1059	-0.0508	GENOME
STM14_2847	menD	2-succinyl-6-hydroxy-2, 4-cyclohexadiene-1-carboxylic acid synthase/2-oxoglutarate decarboxylase	-0.1493	-0.2001	-0.0508	GENOME
STM14_4376	STM14_4376	putative xanthine permease	0.15	0.0992	-0.0508	GENOME
STM14_2355	tyrP	tyrosine-specific transport protein	0.4522	0.4014	-0.0507	GENOME
STM14_1205	uup	ABC transporter ATPase component	0.0449	-0.0057	-0.0506	GENOME
STM14_5068	STM14_5068	putative cytoplasmic protein	-0.0827	-0.1333	-0.0506	GENOME
STM14_3010	STM14_3010	putative inner membrane protein	-0.0937	-0.1442	-0.0505	GENOME
STM14_4790	pepQ	proline dipeptidase	-0.1426	-0.1929	-0.0503	GENOME
STM14_3054	bcp	thioredoxin-dependent thiol peroxidase	0.0403	-0.0098	-0.0501	GENOME
STM14_0918	ybhB	putative kinase inhibitor protein	-0.059	-0.109	-0.05	GENOME
STM14_2993	pdxK	pyridoxal kinase	-0.0325	-0.0824	-0.0499	GENOME
STM14_4259	STM14_4259	hypothetical protein	-0.1139	-0.1638	-0.0499	GENOME
STM14_0980	ybiV(2)	putative hydrolase	-0.0252	-0.075	-0.0498	GENOME
STM14_2879	STM14_2879	hypothetical protein	-0.2024	-0.2523	-0.0498	GENOME
STM14_3901	STM14_3901	hypothetical protein	-0.0483	-0.0981	-0.0498	GENOME
STM14_0682	fepA	outer membrane receptor FepA	0.0912	0.0415	-0.0497	GENOME
STM14_2907	STM14_2907	putative diaminopimelate decarboxylase	0.0784	0.0288	-0.0496	GENOME
STM14_2009	ynaJ	putative inner membrane protein	0.0937	0.0442	-0.0495	GENOME
STM14_0745	STM14_0745	hypothetical protein	-0.0025	-0.0519	-0.0494	GENOME
STM14_0948	ybhF	putative ABC-type multidrug transport system ATPase component	0.1203	0.0709	-0.0494	GENOME
STM14_0125	thiQ	thiamine transporter ATP-binding subunit	-0.1054	-0.1547	-0.0493	GENOME
STM14_2230	STM14_2230	putative transport protein	0.2018	0.1526	-0.0492	GENOME
STM14_0169	guaC	guanosine 5'-monophosphate oxidoreductase	-0.143	-0.1921	-0.0491	GENOME
STM14_1943	ydcN	putative repressor	0.2708	0.2219	-0.049	GENOME
STM14_4667	atpB	F0F1 ATP synthase subunit A	-0.1388	-0.1877	-0.0489	GENOME
STM14_2292	zwf	glucose-6-phosphate 1-dehydrogenase	0.0407	-0.0081	-0.0488	GENOME
STM14_4622	dgoK	2-oxo-3-deoxygalactonate kinase	-0.1349	-0.1836	-0.0486	GENOME
STM14_0691	ybdA	enterobactin exporter EntS	0.0401	-0.0084	-0.0485	GENOME
STM14_1227	STM14_1227	regulatory protein	0.2267	0.1781	-0.0485	GENOME
STM14_1574	ydjA	hypothetical protein	0.174	0.1255	-0.0485	GENOME
STM14_2906	STM14_2906	putative amino acid transporter	0.1348	0.0863	-0.0485	GENOME
STM14_5436	hsdS	type I restriction enzyme specificity protein	-0.1567	-0.2052	-0.0485	GENOME
STM14_0160	lpxC	UDP-3-O-[3-hydroxymyristoyl] N-acetylglucosamine deacetylase	-0.0938	-0.1423	-0.0484	GENOME
STM14_4939	gldA_2	glycerol dehydrogenase	-0.0167	-0.0651	-0.0484	GENOME
STM14_0006	yaaJ	putative alanine/glycine transport protein	-0.1422	-0.1905	-0.0483	GENOME
STM14_4621	STM14_4621		0.0273	-0.021	-0.0483	GENOME
STM14_2207	yeaB	hypothetical protein	0.115	0.067	-0.048	GENOME
STM14_1334	grxB	glutaredoxin 2	0.1945	0.1466	-0.0479	GENOME
STM14_4861	STM14_4861	hypothetical protein	-0.0557	-0.1036	-0.0479	GENOME
STM14_4931	STM14_4931	putative membrane protein	-0.1077	-0.1555	-0.0478	GENOME
STM14_1059	ybjZ	macrolide transporter ATP-binding /permease protein	-0.0967	-0.1445	-0.0477	GENOME
STM14_1731	ydhD	hypothetical protein	-0.0296	-0.0772	-0.0476	GENOME
STM14_1829	STM14_1829	putative cytoplasmic protein	0.285	0.2375	-0.0475	GENOME
STM14_0139	ilvI	acetolactate synthase 3 catalytic subunit	-0.0206	-0.0678	-0.0472	GENOME
STM14_3696	ygfB	hypothetical protein	-0.2228	-0.27	-0.0472	GENOME
STM14_4417	xylR	xylose operon regulatory protein	-0.045	-0.0922	-0.0472	GENOME
STM14_0333	STM14_0333	putative inner membrane protein	0.1087	0.0617	-0.0471	GENOME
STM14_5030	aceA	isocitrate lyase	-0.1809	-0.228	-0.0471	GENOME
STM14_0176	ampE	regulatory protein AmpE	-0.1631	-0.2102	-0.047	GENOME
STM14_1958	STM14_1958	cryptic aminoglycoside resistance protein	0.327	0.28	-0.047	GENOME
STM14_3656	stdC	putative fimbrial chaparone	0.1604	0.1134	-0.047	GENOME
STM14_1030	potH	putrescine ABC transporter membrane protein	0.1057	0.0588	-0.0469	GENOME
STM14_2356	yecA	hypothetical protein	0.4533	0.4064	-0.0469	GENOME
STM14_4423	yiaJ	transcriptional repressor	0.169	0.122	-0.0469	GENOME
STM14_4723	wecE	TDP-4-oxo-6-deoxy-D-glucose transaminase	-0.2929	-0.3395	-0.0466	GENOME
STM14_2660	STM14_2660	hypothetical protein	0.1783	0.1319	-0.0465	GENOME
STM14_5623	trbH	conjugative transfer protein	0.2755	0.2289	-0.0465	PLASMID
STM14_0828	phrB	deoxyribodipyrimidine photolyase	-0.1156	-0.162	-0.0464	GENOME
STM14_3480	iacP	acyl carrier protein	0.42	0.3736	-0.0464	GENOME
STM14_4442	yibF	glutathione S-transferase	0.0879	0.0416	-0.0463	GENOME
STM14_0910	ybhA	phosphotransferase	-0.0235	-0.0696	-0.0461	GENOME
STM14_3341	STM14_3341	hypothetical protein	-0.0383	-0.0844	-0.046	GENOME
STM14_3651	yohL	putative cytoplasmic protein	-0.0894	-0.1354	-0.046	GENOME
STM14_4752	uvrD	DNA-dependent helicase II	-0.2186	-0.2645	-0.0459	GENOME
STM14_5238	yjeE	putative ATPase	-0.2038	-0.2497	-0.0459	GENOME
STM14_1798	ynfL	putative transcriptional regulator	0.2706	0.2247	-0.0458	GENOME
STM14_2533	pduH	propanediol dehydratase reactivation protein	-0.1779	-0.2238	-0.0458	GENOME
STM14_3905	ygjT	putative tellurite resistance protein	-0.0702	-0.116	-0.0458	GENOME
STM14_4711	gppA	guanosine pentaphosphate phosphohydrolase	-0.2189	-0.2646	-0.0458	GENOME
STM14_1807	STM14_1807	putative dimethylsulfoxide reductase	0.3033	0.2577	-0.0457	GENOME
STM14_4232	malP	maltodextrin phosphorylase	-0.0686	-0.1143	-0.0456	GENOME
STM14_3086	STM14_3086	hypothetical protein	-0.13	-0.1755	-0.0455	GENOME
STM14_3842	STM14_3842	putative inner membrane protein	0.1028	0.0573	-0.0455	GENOME
STM14_0988	moeA	molybdopterin biosynthesis protein MoeA	-0.1994	-0.2446	-0.0453	GENOME
STM14_1954	STM14_1954	putative nucleoside triphosphatase	0.2761	0.2308	-0.0453	GENOME
STM14_0863	ybgT	putative outer membrane lipoprotein	0.0358	-0.0094	-0.0452	GENOME
STM14_0634	STM14_0634	hypothetical protein	0.0275	-0.0175	-0.045	GENOME
STM14_1928	srfA	putative virulence protein	0.314	0.2689	-0.045	GENOME
STM14_2145	hemK	N5-glutamine S-adenosyl-L-methionine-dependent methyltransferase	0.1259	0.0811	-0.0448	GENOME
STM14_0644	fimW	putative fimbrial protein	-0.0474	-0.0921	-0.0447	GENOME
STM14_2727	setB	proton efflux pump	0.0079	-0.0365	-0.0445	GENOME
STM14_5228	yjeP	hypothetical protein	-0.1065	-0.1509	-0.0445	GENOME
STM14_5249	yjeB	transcriptional repressor NsrR	-0.176	-0.2205	-0.0445	GENOME
STM14_1569	STM14_1569	hypothetical protein	0.0111	-0.0333	-0.0444	GENOME
STM14_4940	talC	fructose-6-phosphate aldolase	-0.3704	-0.4148	-0.0444	GENOME
STM14_5098	zur	zinc uptake transcriptional repressor	-0.1283	-0.1727	-0.0444	GENOME
STM14_0791	STM14_0791	hypothetical protein	0.0206	-0.0238	-0.0443	GENOME
STM14_4020	gltB	glutamate synthase subunit alpha	-0.0195	-0.0638	-0.0443	GENOME
STM14_5176	dcuR	DNA-binding transcriptional activator DcuR	-0.2949	-0.3392	-0.0443	GENOME
STM14_1987	STM14_1987	putative inner membrane protein	0.183	0.1388	-0.0442	GENOME
STM14_3174	STM14_3174	tail assembly protein K-like protein	0.1245	0.0805	-0.0441	GENOME
STM14_5069	STM14_5069	putative inner membrane protein	-0.1038	-0.1478	-0.0441	GENOME
STM14_0089	STM14_0089	conserved hypothetical protein	-0.2789	-0.3229	-0.044	GENOME
STM14_1843	yneH	glutaminase	0.1972	0.1531	-0.044	GENOME
STM14_3527	nlpD	lipoprotein NlpD	-0.1167	-0.1606	-0.044	GENOME
STM14_3344	iroB	putative glycosyl transferase	0.1265	0.0826	-0.0439	GENOME
STM14_0118	STM14_0118	putative secreted protein	-0.1729	-0.2167	-0.0438	GENOME
STM14_4002	yrbG	putative calcium/sodium:proton antiporter	-0.5002	-0.5439	-0.0437	GENOME
STM14_0435	hemB	delta-aminolevulinic acid dehydratase	-0.1115	-0.1551	-0.0436	GENOME
STM14_4186	nirC	nitrite transporter NirC	-0.0598	-0.1034	-0.0436	GENOME
STM14_1285	STM14_1285	putative transcriptional regulator	0.0274	-0.0161	-0.0435	GENOME
STM14_4323	prlC	oligopeptidase A	-0.1062	-0.1497	-0.0434	GENOME
STM14_1110	rpsA	30S ribosomal protein S1	0.1042	0.061	-0.0432	GENOME
STM14_1525	aadA	aminoglycoside resistance protein	0.0869	0.0439	-0.043	GENOME
STM14_2284	ptrB	protease 2	0.2541	0.2111	-0.043	GENOME
STM14_4881	cpxA	two-component sensor protein	-0.1782	-0.2213	-0.043	GENOME
STM14_2178	dadX	alanine racemase	0.1291	0.0862	-0.0429	GENOME
STM14_2489	STM14_2489	putative endoprotease	0.5406	0.4977	-0.0429	GENOME
STM14_3464	STM14_3464	hypothetical protein	0.9717	0.9288	-0.0429	GENOME
STM14_0180	aroP	aromatic amino acid transporter	-0.1973	-0.2398	-0.0425	GENOME
STM14_2857	nuoN	NADH dehydrogenase subunit N	0.0125	-0.03	-0.0425	GENOME
STM14_2934	yfcB	N5-glutamine S-adenosyl-L-methionine-dependent methyltransferase	0.2922	0.2496	-0.0425	GENOME
STM14_0440	ampH	beta-lactamase/D-alanine carboxypeptidase	-0.0227	-0.0651	-0.0424	GENOME
STM14_2045	sapD	peptide transport protein	-0.085	-0.1274	-0.0424	GENOME
STM14_3810	hybD	hydrogenase 2 maturation endopeptidase	0.0647	0.0225	-0.0422	GENOME
STM14_3891	yqjH	putative transporter	-0.1354	-0.1775	-0.0421	GENOME
STM14_0621	ylbF	putative cytoplasmic protein	-0.0656	-0.1075	-0.0419	GENOME
STM14_4591	dsdA	D-serine dehydratase	-0.2744	-0.3161	-0.0418	GENOME
STM14_5537	orf7	putative bacterial regulatory protein, luxR family	0.3833	0.3416	-0.0418	PLASMID
STM14_2988	STM14_2988	hypothetical protein	-0.2083	-0.25	-0.0417	GENOME
STM14_4431	lyxK	L-xylulose kinase	-0.1299	-0.1716	-0.0417	GENOME
STM14_5604	traV	conjugative transfer: assembly	0.4242	0.3825	-0.0417	PLASMID
STM14_0640	fimF	putative fimbrial protein	0.1233	0.0819	-0.0415	GENOME
STM14_3063	STM14_3063	hypothetical protein	-0.212	-0.2535	-0.0415	GENOME
STM14_3987	STM14_3987	hypothetical protein	-0.2742	-0.3156	-0.0415	GENOME
STM14_4901	ydeZ	putative sugar transport protein	0.0507	0.0091	-0.0415	GENOME
STM14_5335	STM14_5335	putative inner membrane protein	-0.004	-0.0455	-0.0415	GENOME
STM14_0668	STM14_0668	putative phosphosugar isomerase	0.0105	-0.0309	-0.0414	GENOME
STM14_2854	STM14_2854	hypothetical protein	0.0756	0.0342	-0.0414	GENOME
STM14_3437	STM14_3437	conserved hypothetical protein	-0.0111	-0.0525	-0.0414	GENOME
STM14_3555	STM14_3555	putative metal-dependent hydrolase	0.175	0.1336	-0.0414	GENOME
STM14_5445	yjiY	putative carbon starvation protein	-0.005	-0.0465	-0.0414	GENOME
STM14_1097	STM14_1097	putative cytoplasmic protein	0.0713	0.03	-0.0413	GENOME
[truncated: 3,376 more rows]
